# Supplementary material for: Methyl (E)-3,5-dimeth­oxy-2-{[2-(4-meth­oxy­benzo­yl)hydrazin-1-yl­idene]meth­yl}benzoate
Source: Acta Crystallogr Sect E Struct Rep Online. 2012 Aug 11;68(Pt 9):o2671. doi: 10.1107/S1600536812034782 (PMC3435694; doi:10.1107/S1600536812034782)
Supplement: Supplementary file 1 [file e-68-o2671-sup1.cif]

##############################################################################
#                                                                            #
# This CIF contains the data in a paper accepted for publication in          #
# Acta Crystallographica Section E. It conforms to the requirements of       #
# Notes for Authors for Acta Crystallographica Section E, and has been       #
# peer reviewed under the auspices of the IUCr Commission on Journals.       #
#                                                                            #
# Full details of the Crystallographic Information File format               #
# are given in the paper "The Crystallographic Information File (CIF):       #
# a New Standard Archive File for Crystallography" by S. R. Hall, F. H.      #
# Allen and I. D. Brown [Acta Cryst. (1991), A47, 655-685].                  #
#                                                                            #
# The current version of the core CIF dictionary is obtainable from          #
# ftp://ftp.iucr.org/pub/cif_core.dic.                                       #
#                                                                            #
# Software is freely available for graphical display of the structure(s)     #
# in this CIF. For information consult the CIF software page                 #
# http://www.iucr.org/resources/cif/software.                                #
#                                                                            #
# This file may be used for bona fide research purposes within the           #
# scientific community so long as proper attribution is given to the journal # 
# article from which it was obtained.                                        #
#                                                                            #
##############################################################################
data_global
_audit_creation_method     'form.cif (version 2.0)'
_journal_data_validation_number     ?
_journal_date_recd_electronic     2012-07-28
_journal_date_accepted     2012-08-06
_journal_name_full     'Acta Crystallographica, Section E'
_journal_year     2012
_journal_volume     68
_journal_issue      9
_journal_page_first     o2671
_journal_page_last     o2671
_journal_paper_category     QO
_journal_paper_doi     10.1107/S1600536812034782
_journal_coeditor_code     HB6920
_publ_contact_author_name     'Yousuf, S. '
_publ_contact_author_address
;
      H.E.J. Research Institute of Chemistry,
      International Cenetr for Chemical and Biological Sciences,
      University of Karachi,
      Karachi 75270, Pakistan
;
_publ_contact_author_email     'dr.sammer.yousuf@gmail.com'
_publ_contact_author_fax     '+92-21 34819018-9'
_publ_contact_author_phone     '+92-21 34824924'
_publ_section_title
;\
Methyl
(<i>E</i>)-3,5-dimethoxy-2-{[2-(4-methoxybenzoyl)hydrazin-1-\
ylidene]methyl}benzoate
;
loop_
    _publ_author_name
    _publ_author_footnote
    _publ_author_address
    'Humera Naz' ?
;
      Atta-ur-Rahman Research Institute for Natural Products Discovery (RiND)
      Universiti Tecknologi MARA,
      Puncak Alam 42300, Selangor, Malaysia
      Faculty of Pharmacy, Universiti Tecknologi MARA,
      Puncak Alam 42300, Selangor, Malaysia
;
    'Muhammad Taha' ?
;     Atta-ur-Rahman Research Institute for Natural Products Discovery (RiND)
      Universiti Tecknologi MARA,
      Puncak Alam 42300, Selangor, Malaysia
;
    'Aqilah Abd Rahman' ?
;     Atta-ur-Rahman Research Institute for Natural Products Discovery (RiND)
      Universiti Tecknologi MARA,
      Puncak Alam 42300, Selangor, Malaysia
      Faculty of Pharmacy, Universiti Tecknologi MARA,
      Puncak Alam 42300, Selangor, Malaysia
;
    'Nor Hadiani Ismail' ?
;     Atta-ur-Rahman Research Institute for Natural Products Discovery (RiND)
      Universiti Tecknologi MARA,
      Puncak Alam 42300, Selangor, Malaysia
;
    'Sammer Yousuf' ?
;     H.E.J. Research Institute of Chemistry,
      International Center for Chemical and Biological Sciences,
      University of Karachi,
      Karachi 75270, Pakistan
;
data_I
_audit_creation_method     SHELXL-97
_chemical_name_systematic
;
Methyl (<i>E</i>)-3,5-dimethoxy-2-{[2-(4-methoxybenzoyl)hydrazin-1-
ylidene]methyl}benzoate
;
_chemical_name_common     ?
_chemical_formula_moiety     'C19 H20 N2 O6'
_chemical_formula_sum     'C19 H20 N2 O6'
_chemical_formula_iupac     'C19 H20 N2 O6'
_chemical_formula_weight     372.37
_chemical_melting_point     ?
_symmetry_cell_setting     triclinic
_symmetry_space_group_name_H-M     'P -1   '
loop_
    _symmetry_equiv_pos_as_xyz
    'x, y, z'
    '-x, -y, -z'
_cell_length_a     8.8468(7)
_cell_length_b     10.7392(8)
_cell_length_c     10.9764(8)
_cell_angle_alpha     113.377(2)
_cell_angle_beta     90.656(2)
_cell_angle_gamma     104.695(2)
_cell_volume     918.52(12)
_cell_formula_units_Z     2
_cell_measurement_reflns_used     1645
_cell_measurement_theta_min     2.04
_cell_measurement_theta_max     25.50
_cell_measurement_temperature     298(2)
_exptl_crystal_description     Block
_exptl_crystal_colour     Colorless
_exptl_crystal_size_max     0.28
_exptl_crystal_size_mid     0.14
_exptl_crystal_size_min     0.11
_exptl_crystal_density_diffrn     1.346
_exptl_crystal_density_meas     ?
_exptl_crystal_density_method     'not measured'
_exptl_crystal_F_000     392
_exptl_absorpt_coefficient_mu     0.101
_exptl_absorpt_correction_type     multi-scan
_exptl_absorpt_process_details     '(SADABS; Bruker, 2000)'
_exptl_absorpt_correction_T_min     0.9722
_exptl_absorpt_correction_T_max     0.9889
_exptl_special_details
;
;
_diffrn_ambient_temperature     298(2)
_diffrn_radiation_type     MoK\a
_diffrn_radiation_wavelength     0.71073
_diffrn_radiation_source     'fine-focus sealed tube'
_diffrn_radiation_monochromator     graphite
_diffrn_measurement_device_type     'Bruker SMART APEX CCD'
_diffrn_measurement_method     '\w scan'
_diffrn_detector_area_resol_mean     ?
_diffrn_reflns_number     10426
_diffrn_reflns_av_R_equivalents     0.0329
_diffrn_reflns_av_sigmaI/netI     0.0385
_diffrn_reflns_theta_min     2.04
_diffrn_reflns_theta_max     25.50
_diffrn_reflns_theta_full     25.50
_diffrn_measured_fraction_theta_max     1.000
_diffrn_measured_fraction_theta_full     1.000
_diffrn_reflns_limit_h_min     -10
_diffrn_reflns_limit_h_max     10
_diffrn_reflns_limit_k_min     -13
_diffrn_reflns_limit_k_max     13
_diffrn_reflns_limit_l_min     -13
_diffrn_reflns_limit_l_max     13
_diffrn_standards_number     ?
_diffrn_standards_interval_count     ?
_diffrn_standards_interval_time     ?
_diffrn_standards_decay_%     ?
_refine_special_details
;
Refinement of <i>F</i>^2^ against ALL reflections. The weighted <i>R</i>-factor
<i>wR</i> and goodness of fit <i>S</i> are based on <i>F</i>^2^, conventional
<i>R</i>-factors <i>R</i> are based on <i>F</i>, with <i>F</i> set to zero for
negative <i>F</i>^2^. The threshold expression of <i>F</i>^2^ >
\s(<i>F</i>^2^) is used only for calculating <i>R</i>-factors(gt) <i>etc</i>.
and is not relevant to the choice of reflections for refinement.
<i>R</i>-factors based on <i>F</i>^2^ are statistically about twice as large
as those based on <i>F</i>, and <i>R</i>- factors based on ALL data will be
even larger.
;
_reflns_number_total     3415
_reflns_number_gt     2224
_reflns_threshold_expression     I>2\s(I)
_refine_ls_structure_factor_coef     Fsqd
_refine_ls_matrix_type     full
_refine_ls_R_factor_all     0.0819
_refine_ls_R_factor_gt     0.0469
_refine_ls_wR_factor_gt     0.0986
_refine_ls_wR_factor_ref     0.1142
_refine_ls_goodness_of_fit_ref     1.021
_refine_ls_restrained_S_all     1.021
_refine_ls_number_reflns     3415
_refine_ls_number_parameters     252
_refine_ls_number_restraints     0
_refine_ls_hydrogen_treatment     mixed
_refine_ls_weighting_scheme     calc
_refine_ls_weighting_details
         'calc w=1/[\s^2^(Fo^2^)+(0.0494P)^2^+0.0289P] where P=(Fo^2^+2Fc^2^)/3'
_atom_sites_solution_hydrogens     geom
_atom_sites_solution_primary     direct
_atom_sites_solution_secondary     difmap
_refine_ls_shift/su_max     0.000
_refine_ls_shift/su_mean     0.000
_refine_diff_density_max     0.158
_refine_diff_density_min     -0.172
_refine_ls_extinction_method     none
_refine_ls_extinction_coef     ?
loop_
    _atom_type_symbol
    _atom_type_description
    _atom_type_scat_dispersion_real
    _atom_type_scat_dispersion_imag
    _atom_type_scat_source
    'C' 'C' 0.0033 0.0016
                         'International Tables Vol C Tables 4.2.6.8 and 6.1.1.4'
    'H' 'H' 0.0000 0.0000
                         'International Tables Vol C Tables 4.2.6.8 and 6.1.1.4'
    'N' 'N' 0.0061 0.0033
                         'International Tables Vol C Tables 4.2.6.8 and 6.1.1.4'
    'O' 'O' 0.0106 0.0060
                         'International Tables Vol C Tables 4.2.6.8 and 6.1.1.4'
_computing_data_collection     'SMART (Bruker, 2000)'
_computing_cell_refinement     'SAINT (Bruker, 2000)'
_computing_data_reduction     'SAINT (Bruker, 2000)'
_computing_structure_solution     'SHELXS97 (Sheldrick, 2008)'
_computing_structure_refinement     'SHELXL97 (Sheldrick, 2008)'
_computing_molecular_graphics     'SHELXTL (Sheldrick, 2008)'
_computing_publication_material
;
SHELXTL (Sheldrick, 2008), PARST (Nardelli, 1995) and PLATON
(Spek, 2009)
;
loop_
    _atom_site_type_symbol
    _atom_site_label
    _atom_site_fract_x
    _atom_site_fract_y
    _atom_site_fract_z
    _atom_site_U_iso_or_equiv
    _atom_site_adp_type
    _atom_site_calc_flag
    _atom_site_refinement_flags
    _atom_site_occupancy
    _atom_site_symmetry_multiplicity
    _atom_site_disorder_assembly
    _atom_site_disorder_group
    O O1 0.6563(2) 0.64890(18) 1.46257(16) 0.0820(5) Uani d . 1 1 . .
    O O2 0.24378(19) 0.62729(15) 0.97724(16) 0.0730(5) Uani d . 1 1 . .
    O O3 0.17303(18) 1.25061(14) 1.10340(13) 0.0614(4) Uani d . 1 1 . .
    O O4 0.0119(2) 1.17046(16) 0.65074(14) 0.0691(5) Uani d . 1 1 . .
    O O5 0.40868(17) 0.87627(14) 0.73902(14) 0.0564(4) Uani d . 1 1 . .
    O O6 0.16475(16) 0.73913(14) 0.65091(13) 0.0549(4) Uani d . 1 1 . .
    N N1 0.3446(2) 0.86420(19) 1.08462(18) 0.0507(5) Uani d . 1 1 . .
    N N2 0.26850(18) 0.88947(17) 0.98968(16) 0.0477(4) Uani d . 1 1 . .
    C C1 0.4660(3) 0.8228(2) 1.3057(2) 0.0636(6) Uani d . 1 1 . .
    H H1B 0.4472 0.9098 1.3257 0.076 Uiso calc R 1 1 . .
    C C2 0.5451(3) 0.8037(2) 1.4035(2) 0.0631(6) Uani d . 1 1 . .
    H H2B 0.5770 0.8766 1.4884 0.076 Uiso calc R 1 1 . .
    C C3 0.5760(2) 0.6779(2) 1.3750(2) 0.0537(5) Uani d . 1 1 . .
    C C4 0.5221(3) 0.5694(2) 1.2506(2) 0.0721(7) Uani d . 1 1 . .
    H H4A 0.5402 0.4823 1.2311 0.087 Uiso calc R 1 1 . .
    C C5 0.4413(3) 0.5890(2) 1.1549(2) 0.0603(6) Uani d . 1 1 . .
    H H5A 0.4043 0.5142 1.0717 0.072 Uiso calc R 1 1 . .
    C C6 0.4143(2) 0.7167(2) 1.17971(19) 0.0448(5) Uani d . 1 1 . .
    C C7 0.3274(2) 0.7306(2) 1.0710(2) 0.0488(5) Uani d . 1 1 . .
    C C8 0.2808(2) 1.0184(2) 1.01728(19) 0.0475(5) Uani d . 1 1 . .
    H H8A 0.3342 1.0878 1.0990 0.057 Uiso calc R 1 1 . .
    C C9 0.2117(2) 1.05887(19) 0.92205(18) 0.0410(5) Uani d . 1 1 . .
    C C10 0.1566(2) 1.17821(19) 0.96804(18) 0.0434(5) Uani d . 1 1 . .
    C C11 0.0895(2) 1.2190(2) 0.88060(19) 0.0491(5) Uani d . 1 1 . .
    H H11A 0.0554 1.3001 0.9129 0.059 Uiso calc R 1 1 . .
    C C12 0.0739(2) 1.1378(2) 0.74496(19) 0.0480(5) Uani d . 1 1 . .
    C C13 0.1234(2) 1.0168(2) 0.69618(19) 0.0493(5) Uani d . 1 1 . .
    H H13A 0.1094 0.9611 0.6047 0.059 Uiso calc R 1 1 . .
    C C14 0.1937(2) 0.97907(19) 0.78374(18) 0.0419(5) Uani d . 1 1 . .
    C C15 0.2684(3) 0.8614(2) 0.72612(18) 0.0442(5) Uani d . 1 1 . .
    C C16 0.2293(3) 0.6196(2) 0.5973(3) 0.0761(7) Uani d . 1 1 . .
    H H16A 0.1461 0.5353 0.5470 0.114 Uiso calc R 1 1 . .
    H H16B 0.2788 0.6089 0.6694 0.114 Uiso calc R 1 1 . .
    H H16C 0.3058 0.6353 0.5398 0.114 Uiso calc R 1 1 . .
    C C17 -0.0109(3) 1.3070(2) 0.6920(2) 0.0695(7) Uani d . 1 1 . .
    H H17A -0.0380 1.3215 0.6146 0.104 Uiso calc R 1 1 . .
    H H17B 0.0844 1.3775 0.7420 0.104 Uiso calc R 1 1 . .
    H H17C -0.0945 1.3142 0.7471 0.104 Uiso calc R 1 1 . .
    C C18 0.0967(3) 1.3593(2) 1.1573(2) 0.0617(6) Uani d . 1 1 . .
    H H18A 0.1147 1.3988 1.2532 0.093 Uiso calc R 1 1 . .
    H H18B -0.0145 1.3203 1.1282 0.093 Uiso calc R 1 1 . .
    H H18C 0.1383 1.4320 1.1268 0.093 Uiso calc R 1 1 . .
    C C19 0.7245(3) 0.7605(3) 1.5882(3) 0.0943(9) Uani d . 1 1 . .
    H H19A 0.7883 0.7292 1.6350 0.141 Uiso calc R 1 1 . .
    H H19B 0.6425 0.7883 1.6400 0.141 Uiso calc R 1 1 . .
    H H19C 0.7888 0.8396 1.5750 0.141 Uiso calc R 1 1 . .
    H H1A 0.412(2) 0.936(2) 1.141(2) 0.054(7) Uiso d . 1 1 . .
loop_
    _atom_site_aniso_label
    _atom_site_aniso_U_11
    _atom_site_aniso_U_22
    _atom_site_aniso_U_33
    _atom_site_aniso_U_12
    _atom_site_aniso_U_13
    _atom_site_aniso_U_23
    O1 0.1044(13) 0.1002(13) 0.0638(11) 0.0587(11) -0.0016(10) 0.0388(10)
    O2 0.0884(12) 0.0517(9) 0.0698(11) 0.0157(9) -0.0233(9) 0.0191(8)
    O3 0.0889(11) 0.0613(9) 0.0364(8) 0.0409(8) -0.0007(7) 0.0109(7)
    O4 0.1052(12) 0.0728(10) 0.0478(9) 0.0528(9) 0.0012(8) 0.0271(8)
    O5 0.0507(9) 0.0559(9) 0.0602(9) 0.0234(7) 0.0022(7) 0.0164(7)
    O6 0.0585(9) 0.0437(8) 0.0583(9) 0.0197(7) -0.0020(7) 0.0138(7)
    N1 0.0596(12) 0.0468(11) 0.0467(11) 0.0137(10) -0.0095(9) 0.0216(9)
    N2 0.0520(10) 0.0511(11) 0.0444(10) 0.0180(8) -0.0025(8) 0.0225(8)
    C1 0.0948(18) 0.0525(13) 0.0532(14) 0.0362(13) 0.0017(13) 0.0225(11)
    C2 0.0890(17) 0.0623(15) 0.0427(13) 0.0324(13) 0.0019(12) 0.0200(11)
    C3 0.0572(13) 0.0682(15) 0.0521(13) 0.0309(12) 0.0097(11) 0.0333(12)
    C4 0.0968(19) 0.0615(15) 0.0710(17) 0.0434(14) -0.0009(15) 0.0279(13)
    C5 0.0732(15) 0.0511(13) 0.0551(14) 0.0251(12) -0.0022(12) 0.0162(11)
    C6 0.0472(12) 0.0476(12) 0.0461(12) 0.0172(10) 0.0074(10) 0.0235(10)
    C7 0.0529(13) 0.0457(13) 0.0476(12) 0.0164(11) 0.0014(10) 0.0177(10)
    C8 0.0559(13) 0.0474(12) 0.0402(11) 0.0182(10) -0.0031(9) 0.0171(9)
    C9 0.0432(11) 0.0439(11) 0.0380(11) 0.0144(9) -0.0002(9) 0.0180(9)
    C10 0.0508(12) 0.0436(11) 0.0360(11) 0.0180(10) 0.0012(9) 0.0138(9)
    C11 0.0607(13) 0.0476(12) 0.0467(12) 0.0279(10) 0.0057(10) 0.0197(10)
    C12 0.0583(13) 0.0541(13) 0.0407(12) 0.0250(10) 0.0026(10) 0.0233(10)
    C13 0.0610(13) 0.0531(13) 0.0361(11) 0.0259(11) 0.0017(10) 0.0149(9)
    C14 0.0460(11) 0.0426(11) 0.0410(11) 0.0179(9) 0.0034(9) 0.0178(9)
    C15 0.0536(13) 0.0476(12) 0.0347(11) 0.0175(11) 0.0005(10) 0.0184(9)
    C16 0.0824(17) 0.0435(13) 0.0919(18) 0.0268(12) 0.0028(15) 0.0121(12)
    C17 0.0943(18) 0.0737(16) 0.0675(16) 0.0477(14) 0.0140(14) 0.0416(13)
    C18 0.0781(16) 0.0566(14) 0.0459(13) 0.0327(12) 0.0067(11) 0.0082(10)
    C19 0.106(2) 0.133(3) 0.0602(17) 0.065(2) -0.0023(16) 0.0375(17)
_geom_special_details
;
All e.s.d.'s (except the e.s.d. in the dihedral angle between two l.s. planes)
are estimated using the full covariance matrix. The cell e.s.d.'s are taken
into account individually in the estimation of e.s.d.'s in distances, angles
and torsion angles; correlations between e.s.d.'s in cell parameters are only
used when they are defined by crystal symmetry. An approximate (isotropic)
treatment of cell e.s.d.'s is used for estimating e.s.d.'s involving l.s.
planes.
;
loop_
    _geom_bond_atom_site_label_1
    _geom_bond_atom_site_label_2
    _geom_bond_site_symmetry_2
    _geom_bond_distance
    _geom_bond_publ_flag
    O1 C3 . 1.364(2) ?
    O1 C19 . 1.416(3) ?
    O2 C7 . 1.224(2) ?
    O3 C10 . 1.362(2) ?
    O3 C18 . 1.425(2) ?
    O4 C12 . 1.366(2) ?
    O4 C17 . 1.422(2) ?
    O5 C15 . 1.209(2) ?
    O6 C15 . 1.326(2) ?
    O6 C16 . 1.450(2) ?
    N1 C7 . 1.350(2) ?
    N1 N2 . 1.383(2) ?
    N1 H1A . 0.85(2) ?
    N2 C8 . 1.269(2) ?
    C1 C6 . 1.375(3) ?
    C1 C2 . 1.384(3) ?
    C1 H1B . 0.9300 ?
    C2 C3 . 1.361(3) ?
    C2 H2B . 0.9300 ?
    C3 C4 . 1.375(3) ?
    C4 C5 . 1.376(3) ?
    C4 H4A . 0.9300 ?
    C5 C6 . 1.373(3) ?
    C5 H5A . 0.9300 ?
    C6 C7 . 1.488(3) ?
    C8 C9 . 1.461(2) ?
    C8 H8A . 0.9300 ?
    C9 C10 . 1.394(2) ?
    C9 C14 . 1.399(3) ?
    C10 C11 . 1.385(2) ?
    C11 C12 . 1.378(3) ?
    C11 H11A . 0.9300 ?
    C12 C13 . 1.382(3) ?
    C13 C14 . 1.377(2) ?
    C13 H13A . 0.9300 ?
    C14 C15 . 1.494(3) ?
    C16 H16A . 0.9600 ?
    C16 H16B . 0.9600 ?
    C16 H16C . 0.9600 ?
    C17 H17A . 0.9600 ?
    C17 H17B . 0.9600 ?
    C17 H17C . 0.9600 ?
    C18 H18A . 0.9600 ?
    C18 H18B . 0.9600 ?
    C18 H18C . 0.9600 ?
    C19 H19A . 0.9600 ?
    C19 H19B . 0.9600 ?
    C19 H19C . 0.9600 ?
loop_
    _geom_angle_atom_site_label_1
    _geom_angle_atom_site_label_2
    _geom_angle_atom_site_label_3
    _geom_angle_site_symmetry_1
    _geom_angle_site_symmetry_3
    _geom_angle
    _geom_angle_publ_flag
    C3 O1 C19 . . 118.05(19) ?
    C10 O3 C18 . . 118.26(15) ?
    C12 O4 C17 . . 118.22(16) ?
    C15 O6 C16 . . 114.98(16) ?
    C7 N1 N2 . . 120.43(18) ?
    C7 N1 H1A . . 124.2(14) ?
    N2 N1 H1A . . 114.6(14) ?
    C8 N2 N1 . . 115.63(17) ?
    C6 C1 C2 . . 121.78(19) ?
    C6 C1 H1B . . 119.1 ?
    C2 C1 H1B . . 119.1 ?
    C3 C2 C1 . . 119.8(2) ?
    C3 C2 H2B . . 120.1 ?
    C1 C2 H2B . . 120.1 ?
    C2 C3 O1 . . 124.7(2) ?
    C2 C3 C4 . . 119.3(2) ?
    O1 C3 C4 . . 116.04(19) ?
    C3 C4 C5 . . 120.3(2) ?
    C3 C4 H4A . . 119.8 ?
    C5 C4 H4A . . 119.8 ?
    C6 C5 C4 . . 121.4(2) ?
    C6 C5 H5A . . 119.3 ?
    C4 C5 H5A . . 119.3 ?
    C5 C6 C1 . . 117.35(19) ?
    C5 C6 C7 . . 118.43(18) ?
    C1 C6 C7 . . 124.20(18) ?
    O2 C7 N1 . . 122.64(19) ?
    O2 C7 C6 . . 121.79(18) ?
    N1 C7 C6 . . 115.55(18) ?
    N2 C8 C9 . . 120.71(18) ?
    N2 C8 H8A . . 119.6 ?
    C9 C8 H8A . . 119.6 ?
    C10 C9 C14 . . 117.63(16) ?
    C10 C9 C8 . . 120.10(17) ?
    C14 C9 C8 . . 122.24(17) ?
    O3 C10 C11 . . 122.77(17) ?
    O3 C10 C9 . . 115.61(16) ?
    C11 C10 C9 . . 121.61(17) ?
    C12 C11 C10 . . 119.05(18) ?
    C12 C11 H11A . . 120.5 ?
    C10 C11 H11A . . 120.5 ?
    O4 C12 C11 . . 123.46(18) ?
    O4 C12 C13 . . 115.72(17) ?
    C11 C12 C13 . . 120.82(17) ?
    C14 C13 C12 . . 119.67(18) ?
    C14 C13 H13A . . 120.2 ?
    C12 C13 H13A . . 120.2 ?
    C13 C14 C9 . . 121.17(17) ?
    C13 C14 C15 . . 117.78(17) ?
    C9 C14 C15 . . 120.59(16) ?
    O5 C15 O6 . . 123.04(18) ?
    O5 C15 C14 . . 124.35(18) ?
    O6 C15 C14 . . 112.46(17) ?
    O6 C16 H16A . . 109.5 ?
    O6 C16 H16B . . 109.5 ?
    H16A C16 H16B . . 109.5 ?
    O6 C16 H16C . . 109.5 ?
    H16A C16 H16C . . 109.5 ?
    H16B C16 H16C . . 109.5 ?
    O4 C17 H17A . . 109.5 ?
    O4 C17 H17B . . 109.5 ?
    H17A C17 H17B . . 109.5 ?
    O4 C17 H17C . . 109.5 ?
    H17A C17 H17C . . 109.5 ?
    H17B C17 H17C . . 109.5 ?
    O3 C18 H18A . . 109.5 ?
    O3 C18 H18B . . 109.5 ?
    H18A C18 H18B . . 109.5 ?
    O3 C18 H18C . . 109.5 ?
    H18A C18 H18C . . 109.5 ?
    H18B C18 H18C . . 109.5 ?
    O1 C19 H19A . . 109.5 ?
    O1 C19 H19B . . 109.5 ?
    H19A C19 H19B . . 109.5 ?
    O1 C19 H19C . . 109.5 ?
    H19A C19 H19C . . 109.5 ?
    H19B C19 H19C . . 109.5 ?
loop_
    _geom_torsion_atom_site_label_1
    _geom_torsion_atom_site_label_2
    _geom_torsion_atom_site_label_3
    _geom_torsion_atom_site_label_4
    _geom_torsion_site_symmetry_1
    _geom_torsion_site_symmetry_2
    _geom_torsion_site_symmetry_3
    _geom_torsion_site_symmetry_4
    _geom_torsion
    _geom_torsion_publ_flag
    C7 N1 N2 C8 . . . . 174.00(18) ?
    C6 C1 C2 C3 . . . . 1.2(4) ?
    C1 C2 C3 O1 . . . . 178.3(2) ?
    C1 C2 C3 C4 . . . . -2.7(3) ?
    C19 O1 C3 C2 . . . . -5.8(3) ?
    C19 O1 C3 C4 . . . . 175.3(2) ?
    C2 C3 C4 C5 . . . . 1.7(4) ?
    O1 C3 C4 C5 . . . . -179.3(2) ?
    C3 C4 C5 C6 . . . . 0.9(4) ?
    C4 C5 C6 C1 . . . . -2.4(3) ?
    C4 C5 C6 C7 . . . . 179.4(2) ?
    C2 C1 C6 C5 . . . . 1.4(3) ?
    C2 C1 C6 C7 . . . . 179.4(2) ?
    N2 N1 C7 O2 . . . . -1.1(3) ?
    N2 N1 C7 C6 . . . . -179.71(16) ?
    C5 C6 C7 O2 . . . . 20.4(3) ?
    C1 C6 C7 O2 . . . . -157.6(2) ?
    C5 C6 C7 N1 . . . . -160.94(19) ?
    C1 C6 C7 N1 . . . . 21.0(3) ?
    N1 N2 C8 C9 . . . . 177.12(17) ?
    N2 C8 C9 C10 . . . . 148.9(2) ?
    N2 C8 C9 C14 . . . . -29.1(3) ?
    C18 O3 C10 C11 . . . . 9.9(3) ?
    C18 O3 C10 C9 . . . . -169.98(18) ?
    C14 C9 C10 O3 . . . . 178.40(17) ?
    C8 C9 C10 O3 . . . . 0.3(3) ?
    C14 C9 C10 C11 . . . . -1.4(3) ?
    C8 C9 C10 C11 . . . . -179.51(18) ?
    O3 C10 C11 C12 . . . . -178.44(18) ?
    C9 C10 C11 C12 . . . . 1.4(3) ?
    C17 O4 C12 C11 . . . . 11.9(3) ?
    C17 O4 C12 C13 . . . . -167.25(19) ?
    C10 C11 C12 O4 . . . . -178.79(19) ?
    C10 C11 C12 C13 . . . . 0.4(3) ?
    O4 C12 C13 C14 . . . . 177.21(18) ?
    C11 C12 C13 C14 . . . . -2.0(3) ?
    C12 C13 C14 C9 . . . . 1.9(3) ?
    C12 C13 C14 C15 . . . . -170.38(18) ?
    C10 C9 C14 C13 . . . . -0.2(3) ?
    C8 C9 C14 C13 . . . . 177.79(18) ?
    C10 C9 C14 C15 . . . . 171.85(18) ?
    C8 C9 C14 C15 . . . . -10.1(3) ?
    C16 O6 C15 O5 . . . . 7.0(3) ?
    C16 O6 C15 C14 . . . . -177.25(18) ?
    C13 C14 C15 O5 . . . . 111.9(2) ?
    C9 C14 C15 O5 . . . . -60.4(3) ?
    C13 C14 C15 O6 . . . . -63.8(2) ?
    C9 C14 C15 O6 . . . . 123.87(19) ?
loop_
    _geom_hbond_atom_site_label_D
    _geom_hbond_atom_site_label_H
    _geom_hbond_atom_site_label_A
    _geom_hbond_site_symmetry_A
    _geom_hbond_distance_DH
    _geom_hbond_distance_HA
    _geom_hbond_distance_DA
    _geom_hbond_angle_DHA
    _geom_hbond_publ_flag
    N1 H1A O5 2_677 0.84(2) 2.13(2) 2.969(2) 172.3(19) yes
    C18 H18B N2 2_577 0.96 2.62 3.501(3) 153 yes
    C19 H19B O5 1_556 0.96 2.57 3.511(3) 168 yes
