# Supplementary material for: Methyl (E)-3,5-dimeth­oxy-2-{[2-(4-meth­oxy­benzo­yl)hydrazin-1-yl­idene]meth­yl}benzoate
Source: Acta Crystallogr Sect E Struct Rep Online. 2012 Aug 11;68(Pt 9):o2671. doi: 10.1107/S1600536812034782 (PMC3435694; doi:10.1107/S1600536812034782)
Supplement: Supplementary file 2 [file e-68-o2671-Isup2.hkl]

# 
# h,k,l, Fc-squared, Fo-squared, sigma(Fo-squared) and status flag 
# 
data_I
_shelx_title ' A in P-1' 
_shelx_refln_list_code          4 
_shelx_F_calc_maximum      181.42 
_exptl_crystal_F_000       392.00 
_reflns_d_resolution_high  0.8255 
 
loop_ 
 _symmetry_equiv_pos_as_xyz 
 'x, y, z' 
 '-x, -y, -z' 
 
_cell_length_a     8.8468 
_cell_length_b    10.7392 
_cell_length_c    10.9764 
_cell_angle_alpha 113.377 
_cell_angle_beta   90.656 
_cell_angle_gamma 104.695 
 
_shelx_F_squared_multiplier     1.000 
 
loop_ 
 _refln_index_h 
 _refln_index_k 
 _refln_index_l 
 _refln_F_squared_calc 
 _refln_F_squared_meas 
 _refln_F_squared_sigma 
 _refln_observed_status 
   1   0   0       56.61       54.49      1.00 o 
   2   0   0      454.04      470.60      4.49 o 
   3   0   0      146.82      157.14      3.13 o 
   4   0   0       14.44       15.19      1.51 o 
   5   0   0       45.70       46.70      2.62 o 
   6   0   0       26.83       20.74      2.09 o 
   7   0   0       52.05       49.72      3.15 o 
   8   0   0        9.74        6.46      2.54 o 
   9   0   0        0.08       -0.80      2.59 o 
  10   0   0        0.21        0.01      2.23 o 
 -10   1   0        0.00        1.50      3.18 o 
  -9   1   0       19.01       22.71      6.61 o 
  -8   1   0       19.08       14.52      2.93 o 
  -7   1   0       23.25       25.53      2.46 o 
  -6   1   0        4.21        6.06      2.06 o 
  -5   1   0        9.90       11.05      1.47 o 
  -4   1   0       53.96       55.35      2.98 o 
  -3   1   0      687.60      658.52      6.30 o 
  -2   1   0      406.31      412.03      5.90 o 
  -1   1   0       96.27       86.76      1.98 o 
   0   1   0     1423.21     1459.45     12.18 o 
   1   1   0      641.20      674.58      4.99 o 
   2   1   0     3797.69     3749.81     19.98 o 
   3   1   0      315.03      298.62      4.53 o 
   4   1   0       62.63       61.89      2.93 o 
   5   1   0       16.25       16.19      1.81 o 
   6   1   0        0.00        0.89      1.18 o 
   7   1   0        0.01       -1.39      1.77 o 
   8   1   0        8.06        7.59      4.34 o 
   9   1   0        0.86       -0.74      2.29 o 
 -10   2   0       10.87       11.61      4.43 o 
  -9   2   0        1.61        0.76      2.95 o 
  -8   2   0        2.40        1.99      1.69 o 
  -7   2   0        5.17        7.48      1.70 o 
  -6   2   0        5.50        5.17      1.33 o 
  -5   2   0        8.49        9.46      1.39 o 
  -4   2   0        1.40        2.74      0.91 o 
  -3   2   0      636.83      677.64      8.59 o 
  -2   2   0      865.33      875.25      8.89 o 
  -1   2   0      180.90      173.30      2.88 o 
   0   2   0     3933.32     3873.81     21.19 o 
   1   2   0      116.10      108.46      2.29 o 
   2   2   0     2378.67     2499.71     17.91 o 
   3   2   0       27.06       26.37      1.85 o 
   4   2   0      190.94      197.74      4.42 o 
   5   2   0       82.91       88.09      4.96 o 
   6   2   0       70.26       75.59      3.59 o 
   7   2   0       32.66       27.49      3.72 o 
   8   2   0       14.54       17.56      3.35 o 
   9   2   0        0.88        1.20      2.36 o 
 -10   3   0       22.72       20.02      5.09 o 
  -9   3   0       15.10       20.36      4.76 o 
  -8   3   0       22.55       20.23      3.41 o 
  -7   3   0       22.83       27.41      2.45 o 
  -6   3   0        0.33        1.55      1.01 o 
  -5   3   0      130.49      110.77      4.60 o 
  -4   3   0        7.96        8.27      1.80 o 
  -3   3   0      203.57      207.11      5.27 o 
  -2   3   0      407.22      447.26      4.54 o 
  -1   3   0      177.26      167.64      2.96 o 
   0   3   0       61.72       62.75      1.99 o 
   1   3   0     1177.62     1147.27      8.71 o 
   2   3   0      965.92      959.91      8.64 o 
   3   3   0      117.25      114.19      3.34 o 
   4   3   0       24.23       24.57      2.30 o 
   5   3   0      157.34      150.11      4.55 o 
   6   3   0        6.87        6.87      1.82 o 
   7   3   0       16.63       22.26      4.11 o 
   8   3   0        0.17        1.14      2.60 o 
   9   3   0        9.14       10.15      3.30 o 
 -10   4   0       22.00       22.28      9.79 o 
  -9   4   0        7.59        7.50      5.84 o 
  -8   4   0       91.39       94.14      6.08 o 
  -7   4   0        1.74        1.61      2.06 o 
  -6   4   0      267.31      257.51      4.64 o 
  -5   4   0        1.12        2.25      1.72 o 
  -4   4   0      199.73      212.70      7.32 o 
  -3   4   0     1417.15     1579.13     15.84 o 
  -2   4   0      520.68      556.03      5.94 o 
  -1   4   0      309.15      323.84      4.71 o 
   0   4   0      446.09      441.77      5.50 o 
   1   4   0      319.19      322.14      4.67 o 
   2   4   0       63.53       64.57      2.63 o 
   3   4   0      118.53      122.12      3.77 o 
   4   4   0       51.37       48.60      2.99 o 
   5   4   0        0.84       -1.44      1.36 o 
   6   4   0       66.86       84.90      4.84 o 
   7   4   0        8.14       13.86      5.76 o 
   8   4   0        0.55        0.61      2.14 o 
 -10   5   0        4.46        5.60      3.12 o 
  -9   5   0       31.32       38.62      5.31 o 
  -8   5   0        1.74        2.27      2.36 o 
  -7   5   0      105.33      101.76      6.16 o 
  -6   5   0        0.00       -1.35      4.59 o 
  -5   5   0        5.97        7.25      2.16 o 
  -4   5   0       24.10       28.57      3.10 o 
  -3   5   0     2264.93     2676.88     31.35 o 
  -2   5   0       32.54       37.16      2.02 o 
  -1   5   0      493.86      511.05      6.60 o 
   0   5   0      110.65      110.84      3.13 o 
   1   5   0       17.03       15.98      1.69 o 
   2   5   0       18.39       21.45      1.81 o 
   3   5   0        0.43        0.55      1.14 o 
   4   5   0       14.94       14.82      2.63 o 
   5   5   0       84.36       82.48      5.02 o 
   6   5   0        1.50        1.91      2.42 o 
   7   5   0        4.58        2.45      4.23 o 
   8   5   0        1.56        3.97      2.94 o 
 -10   6   0        1.22        6.93      3.33 o 
  -9   6   0        3.14        3.13      2.49 o 
  -8   6   0       63.70       71.92      6.04 o 
  -7   6   0        1.02        3.98      2.36 o 
  -6   6   0       29.47       25.23      4.48 o 
  -5   6   0       46.84       51.02      4.46 o 
  -4   6   0       81.45       81.43      4.96 o 
  -3   6   0      786.64      847.92     10.20 o 
  -2   6   0        9.29       14.13      1.70 o 
  -1   6   0      655.03      665.32      8.26 o 
   0   6   0       31.52       30.84      2.11 o 
   1   6   0      106.04      104.67      3.07 o 
   2   6   0      167.60      156.68      5.82 o 
   3   6   0        1.30        3.83      1.96 o 
   4   6   0        5.86        9.19      2.55 o 
   5   6   0        0.95       -0.84      1.81 o 
   6   6   0        3.99        7.84      4.96 o 
   7   6   0        2.72        2.69      2.66 o 
 -10   7   0        9.83        4.36      3.16 o 
  -9   7   0        5.11        7.68      3.90 o 
  -8   7   0       10.80       17.36      3.63 o 
  -7   7   0       25.78       32.88      4.58 o 
  -6   7   0        0.32       -3.04      2.65 o 
  -5   7   0       48.01       40.17      4.36 o 
  -4   7   0       14.65       11.52      2.86 o 
  -3   7   0        5.21        6.06      1.52 o 
  -2   7   0        2.27        3.39      1.30 o 
  -1   7   0      144.62      140.45      4.21 o 
   0   7   0      152.83      144.02      5.52 o 
   1   7   0      377.77      376.84      8.94 o 
   2   7   0       40.95       45.08      4.77 o 
   3   7   0       18.01       15.49      6.31 o 
   4   7   0        0.07        1.13      2.35 o 
   5   7   0        1.08        2.82      2.93 o 
   6   7   0        7.76        6.50      5.43 o 
  -9   8   0        0.53        2.44      2.50 o 
  -8   8   0       17.52       16.00      3.68 o 
  -7   8   0       15.53       16.41      3.61 o 
  -6   8   0       37.97       35.08      5.96 o 
  -5   8   0        6.58        2.47      2.86 o 
  -4   8   0       12.82       13.25      3.07 o 
  -3   8   0       25.04       23.04      3.55 o 
  -2   8   0      225.18      225.75      5.67 o 
  -1   8   0       14.14       14.56      2.64 o 
   0   8   0      155.93      151.25      8.70 o 
   1   8   0       63.26       59.03      4.73 o 
   2   8   0      217.17      215.25      7.76 o 
   3   8   0       32.92       43.13      4.48 o 
   4   8   0        9.17       10.84      2.94 o 
   5   8   0        3.30        0.09      4.28 o 
  -9   9   0        6.85        8.97      2.96 o 
  -8   9   0        0.02       -1.46      2.82 o 
  -7   9   0        1.34        5.15      2.66 o 
  -6   9   0       75.33       56.67      5.81 o 
  -5   9   0       50.34       44.77      6.64 o 
  -4   9   0        4.29        5.74      2.94 o 
  -3   9   0       64.87       64.23      7.16 o 
  -2   9   0       28.17       25.48      5.82 o 
  -1   9   0       45.00       43.10      4.18 o 
   0   9   0        8.84        5.42      2.41 o 
   1   9   0       14.71       11.97      3.19 o 
   2   9   0        0.00       -3.42      2.74 o 
   3   9   0        1.28        0.42      3.41 o 
   4   9   0        6.96        7.24      2.61 o 
  -8  10   0        3.02        2.22      2.37 o 
  -7  10   0        8.81        8.21      2.83 o 
  -6  10   0       81.13       71.02      8.18 o 
  -5  10   0       15.50       30.47      5.05 o 
  -4  10   0       17.31       16.29      4.58 o 
  -3  10   0        3.30        2.63      3.50 o 
  -2  10   0       21.58       23.25      4.82 o 
  -1  10   0        0.92        4.09      2.79 o 
   0  10   0        3.57        8.69      3.04 o 
   1  10   0       12.90        9.36      3.27 o 
   2  10   0        4.70        3.61      2.40 o 
   3  10   0        0.33        2.65      2.19 o 
  -6  11   0        0.05        4.46      9.31 o 
  -5  11   0        7.03       10.24      4.02 o 
  -4  11   0       16.87       17.21      6.75 o 
  -3  11   0        0.25        2.56      2.69 o 
  -2  11   0        2.29        8.47      3.47 o 
  -1  11   0        9.48       10.33      5.57 o 
   0  11   0        2.35        5.01      3.84 o 
   1  11   0       11.39       16.34      3.25 o 
   1 -12   1        0.41       -1.84      2.69 o 
   2 -12   1        0.00        5.02      3.77 o 
   3 -12   1        0.49        0.09      2.61 o 
   4 -12   1        3.70       12.68      5.10 o 
   5 -12   1        0.77        6.74      3.53 o 
  -1 -11   1        2.15        3.61      2.99 o 
   0 -11   1        1.11        7.57      2.78 o 
   1 -11   1       32.32       30.68      5.77 o 
   2 -11   1       13.03        7.10      4.13 o 
   3 -11   1        3.14        4.41      7.00 o 
   4 -11   1       52.68       55.48     14.60 o 
   5 -11   1        2.74       11.09      4.10 o 
   6 -11   1        0.00        2.69      3.34 o 
   7 -11   1        5.83        9.20      3.01 o 
  -3 -10   1        1.11        3.36      2.39 o 
  -2 -10   1        0.03       -2.93      1.95 o 
  -1 -10   1        0.62        2.58      2.64 o 
   0 -10   1        0.18       -1.52      2.21 o 
   1 -10   1       35.51       41.68      4.47 o 
   2 -10   1        7.93        7.56      4.17 o 
   3 -10   1       20.63       25.24      5.53 o 
   4 -10   1       84.25       75.92      7.92 o 
   5 -10   1        8.34        4.01      3.03 o 
   6 -10   1        1.24        4.40      2.85 o 
   7 -10   1        8.82       13.64      3.36 o 
   8 -10   1        2.81        9.64      3.28 o 
  -4  -9   1       26.84       30.78      4.17 o 
  -3  -9   1       57.52       55.57      5.13 o 
  -2  -9   1        5.21        5.83      2.52 o 
  -1  -9   1        0.15       -1.18      2.46 o 
   0  -9   1      121.27      120.78      5.86 o 
   1  -9   1        2.91        1.89      2.03 o 
   2  -9   1        0.93        3.75      5.31 o 
   3  -9   1       24.50       23.15      3.75 o 
   4  -9   1        0.77       -0.23      2.14 o 
   5  -9   1      105.62       87.79      6.25 o 
   6  -9   1       71.09       74.09      6.24 o 
   7  -9   1       19.47       23.03      4.08 o 
   8  -9   1       10.87        8.22      3.05 o 
   9  -9   1       55.55       61.75      6.19 o 
  -5  -8   1       13.88       13.55      3.06 o 
  -4  -8   1       26.10       32.85      5.40 o 
  -3  -8   1       37.03       37.99      4.32 o 
  -2  -8   1       49.82       45.44      4.94 o 
  -1  -8   1       54.74       56.33      4.58 o 
   0  -8   1        3.46        4.14      2.02 o 
   1  -8   1       44.36       43.22      3.71 o 
   2  -8   1       59.25       55.10      4.00 o 
   3  -8   1       16.04       16.92      2.12 o 
   4  -8   1        0.83        2.39      1.99 o 
   5  -8   1        4.48        4.69      2.53 o 
   6  -8   1        0.77       -0.94      2.04 o 
   7  -8   1       11.73       13.24      3.37 o 
   8  -8   1       23.25       19.03      3.79 o 
   9  -8   1        0.00        0.61      2.38 o 
  -6  -7   1       12.28       10.48      3.79 o 
  -5  -7   1       13.28       13.78      3.57 o 
  -4  -7   1       25.09       22.40      4.93 o 
  -3  -7   1      146.97      151.31      6.31 o 
  -2  -7   1       26.30       31.34      3.55 o 
  -1  -7   1      365.10      362.62      8.59 o 
   0  -7   1      219.30      214.04      6.40 o 
   1  -7   1       53.97       60.12      2.84 o 
   2  -7   1       10.62        4.02      1.98 o 
   3  -7   1       45.22       43.73      2.60 o 
   4  -7   1        7.24        6.23      1.43 o 
   5  -7   1       17.72       19.63      3.29 o 
   6  -7   1       20.68       15.55      3.21 o 
   7  -7   1      126.99      133.20      7.05 o 
   8  -7   1        2.73       -0.74      2.18 o 
   9  -7   1        7.28        6.20      2.76 o 
  10  -7   1       46.20       48.92      7.35 o 
  -7  -6   1        0.54        0.23      5.54 o 
  -6  -6   1        6.96        2.41      3.02 o 
  -5  -6   1        0.75       -1.37      3.13 o 
  -4  -6   1        9.06        8.25      2.51 o 
  -3  -6   1        0.40       -1.30      1.65 o 
  -2  -6   1        1.08        1.19      1.53 o 
  -1  -6   1       38.35       39.97      3.38 o 
   0  -6   1       98.25      104.16      2.83 o 
   1  -6   1      780.11      874.59      9.23 o 
   2  -6   1      103.19      114.68      5.60 o 
   3  -6   1        7.26        7.21      1.74 o 
   4  -6   1       33.24       28.98      3.38 o 
   5  -6   1       12.24       13.05      2.66 o 
   6  -6   1        0.18        0.58      1.78 o 
   7  -6   1       46.97       36.59      4.38 o 
   8  -6   1        5.11        7.16      2.78 o 
   9  -6   1       67.03       64.75      8.13 o 
  10  -6   1        3.91       18.07      4.87 o 
  -8  -5   1        0.11        2.64      2.58 o 
  -7  -5   1        0.01        2.60      2.62 o 
  -6  -5   1        3.68        2.10      2.71 o 
  -5  -5   1       21.87       23.91      3.16 o 
  -4  -5   1       11.50        8.34      2.29 o 
  -3  -5   1        1.93        2.15      1.34 o 
  -2  -5   1       38.08       43.07      3.20 o 
  -1  -5   1        3.77        3.85      1.59 o 
   0  -5   1        7.59        7.97      1.04 o 
   1  -5   1     2598.28     2856.03     26.86 o 
   2  -5   1      163.92      201.98      4.64 o 
   3  -5   1      302.53      315.69      4.86 o 
   4  -5   1       15.09       20.26      2.64 o 
   5  -5   1        0.70        1.52      1.82 o 
   6  -5   1      485.47      472.56     10.45 o 
   7  -5   1       58.03       55.67      4.79 o 
   8  -5   1      101.97      105.90      6.58 o 
   9  -5   1        5.27        5.88      3.57 o 
  10  -5   1        0.89        5.97      3.50 o 
  -8  -4   1        3.22       -0.86      2.56 o 
  -7  -4   1       36.15       36.84      5.32 o 
  -6  -4   1        7.81        7.21      2.17 o 
  -5  -4   1        5.17        4.96      1.64 o 
  -4  -4   1       10.36       12.97      1.87 o 
  -3  -4   1       13.24        9.73      1.57 o 
  -2  -4   1        4.60        3.68      1.45 o 
  -1  -4   1       52.26       49.77      2.83 o 
   0  -4   1      175.66      177.40      3.13 o 
   1  -4   1      471.49      465.46      5.52 o 
   2  -4   1     2704.71     2876.19     16.31 o 
   3  -4   1       37.99       35.55      2.03 o 
   4  -4   1       13.04       11.58      1.23 o 
   5  -4   1       40.52       39.74      3.08 o 
   6  -4   1       84.68       76.87      3.11 o 
   7  -4   1        0.41       -0.20      1.17 o 
   8  -4   1      203.85      204.36      7.67 o 
   9  -4   1        7.78        7.54      3.65 o 
  10  -4   1        2.48        1.25      2.78 o 
  -9  -3   1        1.06        4.16      5.14 o 
  -8  -3   1       16.68       19.48      4.17 o 
  -7  -3   1        2.42        0.59      1.64 o 
  -6  -3   1      152.03      153.76      6.72 o 
  -5  -3   1       41.98       38.52      2.78 o 
  -4  -3   1      343.20      348.50      6.95 o 
  -3  -3   1      593.56      578.61      7.11 o 
  -2  -3   1      256.20      248.07      4.01 o 
  -1  -3   1       38.47       32.61      2.53 o 
   0  -3   1        0.00        0.41      0.56 o 
   1  -3   1       47.84       51.09      1.93 o 
   2  -3   1       15.53       12.71      1.35 o 
   3  -3   1       35.35       38.90      1.90 o 
   4  -3   1      263.94      244.69      5.23 o 
   5  -3   1        4.48        3.84      1.45 o 
   6  -3   1      320.56      312.90      5.93 o 
   7  -3   1       48.40       48.16      3.23 o 
   8  -3   1       34.08       30.25      3.50 o 
   9  -3   1        0.11       -0.45      2.98 o 
  10  -3   1       88.05       90.26      9.58 o 
  -9  -2   1        0.05        4.91      4.59 o 
  -8  -2   1        0.38       -1.42      1.81 o 
  -7  -2   1       54.50       61.22      3.78 o 
  -6  -2   1       62.14       64.96      3.83 o 
  -5  -2   1      146.39      133.71      4.59 o 
  -4  -2   1      779.37      764.51      8.78 o 
  -3  -2   1       94.63       81.76      4.77 o 
  -2  -2   1        0.19        0.40      0.96 o 
  -1  -2   1     7086.53     7294.40     58.86 o 
   0  -2   1      383.71      370.48      3.09 o 
   1  -2   1     1135.65     1101.37      7.12 o 
   2  -2   1      117.76      105.83      2.32 o 
   3  -2   1       91.23       92.08      2.50 o 
   4  -2   1       17.17       18.85      1.62 o 
   5  -2   1      106.12      107.81      3.28 o 
   6  -2   1       40.41       42.83      2.65 o 
   7  -2   1      200.08      196.82      5.19 o 
   8  -2   1        5.00        2.93      2.07 o 
   9  -2   1       31.93       37.21      4.59 o 
  10  -2   1       17.85       12.09      4.56 o 
 -10  -1   1        3.03        1.50      3.67 o 
  -9  -1   1        1.99        1.41      4.59 o 
  -8  -1   1        1.49       -1.49      1.97 o 
  -7  -1   1        6.19        6.78      2.29 o 
  -6  -1   1        0.00       -0.47      1.11 o 
  -5  -1   1       54.93       54.90      2.81 o 
  -4  -1   1      170.79      193.23      4.25 o 
  -3  -1   1      697.42      720.05      7.23 o 
  -2  -1   1    32914.04    30860.68    121.56 o 
  -1  -1   1       11.33       12.39      0.81 o 
   0  -1   1       18.69       20.70      0.90 o 
   1  -1   1      402.76      395.91      3.47 o 
   2  -1   1       37.75       33.71      1.45 o 
   3  -1   1      147.96      146.23      2.94 o 
   4  -1   1      562.23      591.17      6.68 o 
   5  -1   1       30.58       26.30      1.96 o 
   6  -1   1       43.40       42.63      2.60 o 
   7  -1   1        2.81        1.50      2.19 o 
   8  -1   1       22.08       25.16      3.59 o 
   9  -1   1       95.25       97.48      6.21 o 
  10  -1   1        3.40        3.84      3.34 o 
 -10   0   1        2.50       10.08      4.35 o 
  -9   0   1        0.64        1.90      2.15 o 
  -8   0   1        8.40        3.92      2.24 o 
  -7   0   1        0.54        0.70      1.17 o 
  -6   0   1       39.18       51.61      4.59 o 
  -5   0   1      137.56      136.62      5.41 o 
  -4   0   1       51.59       59.30      2.43 o 
  -3   0   1       59.12       72.42      2.28 o 
  -2   0   1     4969.44     5116.54     22.30 o 
  -1   0   1      650.05      675.92      4.77 o 
   0   0   1     1152.24     1178.83      6.07 o 
   1   0   1     2130.93     2116.87     14.84 o 
   2   0   1      231.41      257.22      3.00 o 
   3   0   1        9.64        8.19      1.19 o 
   4   0   1       90.63       87.61      3.70 o 
   5   0   1        0.27       -0.89      0.89 o 
   6   0   1        0.47       -0.43      0.94 o 
   7   0   1       23.34       21.29      3.22 o 
   8   0   1        0.28       -1.52      2.02 o 
   9   0   1        4.35        3.72      2.67 o 
  10   0   1        1.64       -0.15      3.39 o 
 -10   1   1        5.41        3.67      7.16 o 
  -9   1   1       34.43       33.50      3.97 o 
  -8   1   1        9.05        9.02      1.97 o 
  -7   1   1        2.34        1.54      1.25 o 
  -6   1   1       17.77       15.54      2.88 o 
  -5   1   1      200.62      200.04      5.53 o 
  -4   1   1       11.41       11.25      1.33 o 
  -3   1   1      382.08      375.68      5.95 o 
  -2   1   1     5209.62     5530.88     45.65 o 
  -1   1   1     3627.10     3694.90     18.83 o 
   0   1   1     3059.07     2968.20     15.71 o 
   1   1   1      563.66      560.74      4.97 o 
   2   1   1      249.09      247.23      5.12 o 
   3   1   1     1086.83     1049.05      8.71 o 
   4   1   1      171.56      166.76      3.73 o 
   5   1   1       58.20       63.57      3.31 o 
   6   1   1        3.13        3.06      1.34 o 
   7   1   1       43.06       40.23      4.29 o 
   8   1   1        6.59        5.69      2.74 o 
   9   1   1        0.11       -1.72      2.91 o 
 -10   2   1        0.93       -0.37      4.33 o 
  -9   2   1        0.43       -0.65      4.12 o 
  -8   2   1        6.44        6.69      1.81 o 
  -7   2   1       24.00       27.08      2.45 o 
  -6   2   1        2.00        3.65      1.24 o 
  -5   2   1       44.37       39.72      2.17 o 
  -4   2   1      299.36      321.96      4.69 o 
  -3   2   1      123.28      125.17      2.40 o 
  -2   2   1      142.55      139.65      3.72 o 
  -1   2   1      139.61      155.37      4.37 o 
   0   2   1      420.51      427.50      4.74 o 
   1   2   1      829.61      807.15      6.96 o 
   2   2   1        0.96        1.54      1.09 o 
   3   2   1       19.85       18.73      2.48 o 
   4   2   1      288.00      280.77      5.23 o 
   5   2   1       17.86       17.11      1.98 o 
   6   2   1        5.85        3.41      2.27 o 
   7   2   1       17.01       14.57      3.20 o 
   8   2   1        2.28        3.15      2.27 o 
   9   2   1        0.85       -1.31      4.93 o 
 -10   3   1        1.38       -1.20      3.08 o 
  -9   3   1       20.66       21.76      3.62 o 
  -8   3   1        0.19        1.73      2.22 o 
  -7   3   1       45.25       54.66      3.11 o 
  -6   3   1       30.07       34.64      4.04 o 
  -5   3   1      235.58      229.49      4.05 o 
  -4   3   1     1484.67     1571.06     16.49 o 
  -3   3   1      118.79      111.61      4.09 o 
  -2   3   1      161.70      157.03      2.77 o 
  -1   3   1       78.55       76.58      2.33 o 
   0   3   1        0.46        1.40      0.99 o 
   1   3   1      231.95      245.14      4.32 o 
   2   3   1      134.52      135.95      3.52 o 
   3   3   1      460.11      472.07      6.84 o 
   4   3   1        6.77        7.54      1.60 o 
   5   3   1       84.26       86.44      3.68 o 
   6   3   1        6.20        9.32      2.74 o 
   7   3   1        1.84        5.48      2.82 o 
   8   3   1        2.62       -1.11      2.23 o 
 -10   4   1        9.86       10.12      3.85 o 
  -9   4   1        0.49        1.57      2.18 o 
  -8   4   1        3.01        4.91      2.60 o 
  -7   4   1        3.78        5.98      2.38 o 
  -6   4   1       37.38       41.52      4.72 o 
  -5   4   1      925.30      959.92     14.24 o 
  -4   4   1       71.40       65.42      4.08 o 
  -3   4   1       51.07       46.75      3.35 o 
  -2   4   1      869.61      945.90      9.97 o 
  -1   4   1        9.35        5.40      1.15 o 
   0   4   1      111.04      110.99      3.20 o 
   1   4   1        7.78        6.70      1.40 o 
   2   4   1       82.33       72.44      2.98 o 
   3   4   1      206.06      215.76      5.05 o 
   4   4   1       21.65       21.23      2.44 o 
   5   4   1       27.22       25.32      2.78 o 
   6   4   1       16.17       13.18      3.83 o 
   7   4   1        8.14        5.04      8.06 o 
   8   4   1        3.65        2.90      2.67 o 
 -10   5   1        0.32       -1.44      2.52 o 
  -9   5   1        1.04       -1.93      2.25 o 
  -8   5   1       15.21       18.67      3.41 o 
  -7   5   1       10.35        8.21      3.03 o 
  -6   5   1      145.61      133.98      6.12 o 
  -5   5   1       36.23       33.79      3.69 o 
  -4   5   1      124.74      125.94      5.36 o 
  -3   5   1       65.19       65.63      2.18 o 
  -2   5   1       58.46       54.98      2.49 o 
  -1   5   1       44.35       44.73      2.43 o 
   0   5   1       28.46       28.54      2.56 o 
   1   5   1      211.13      193.01      4.49 o 
   2   5   1       17.61       17.96      2.05 o 
   3   5   1        0.16       -0.05      1.34 o 
   4   5   1        3.73        1.04      1.85 o 
   5   5   1       13.86        9.99      5.26 o 
   6   5   1       38.08       32.58      5.21 o 
   7   5   1        6.27        1.25      4.84 o 
 -10   6   1        6.71        8.72      3.42 o 
  -9   6   1       38.14       49.67      5.51 o 
  -8   6   1        0.79       -1.69      3.25 o 
  -7   6   1        9.53       11.48      3.43 o 
  -6   6   1       13.60       13.22      3.29 o 
  -5   6   1       18.93       17.41      3.23 o 
  -4   6   1        1.48        4.24      2.30 o 
  -3   6   1      114.28      127.92      3.44 o 
  -2   6   1       38.21       42.26      2.56 o 
  -1   6   1        2.20        1.11      1.23 o 
   0   6   1       97.48       90.28      3.50 o 
   1   6   1        4.99        3.85      1.39 o 
   2   6   1       16.83       15.27      2.69 o 
   3   6   1        7.92        3.45      2.29 o 
   4   6   1       23.37       21.45      3.35 o 
   5   6   1        0.13       -4.51      6.30 o 
   6   6   1        0.00       -2.26      3.45 o 
   7   6   1        4.39        2.53      2.68 o 
  -9   7   1        1.48        5.61      2.42 o 
  -8   7   1        0.12        1.92      3.25 o 
  -7   7   1       52.99       46.24      5.32 o 
  -6   7   1       18.76       21.39      3.88 o 
  -5   7   1       48.55       50.58      4.99 o 
  -4   7   1       42.32       48.59      4.59 o 
  -3   7   1       23.53       20.48      2.03 o 
  -2   7   1      107.46      110.00      3.99 o 
  -1   7   1       51.91       53.83      4.01 o 
   0   7   1      253.97      237.46      7.22 o 
   1   7   1       81.68       87.88      6.66 o 
   2   7   1       76.57       79.90      5.25 o 
   3   7   1       33.01       37.16      4.14 o 
   4   7   1        8.84        8.01      2.55 o 
   5   7   1        0.10       -1.85      2.59 o 
   6   7   1        2.87        2.93      4.75 o 
  -9   8   1       26.77       30.26      4.66 o 
  -8   8   1        2.25        2.87      3.14 o 
  -7   8   1       53.67       46.15      5.40 o 
  -6   8   1        8.24        4.81      2.95 o 
  -5   8   1       18.45       11.96      3.37 o 
  -4   8   1        6.72       11.78      3.36 o 
  -3   8   1        0.18       -0.04      2.23 o 
  -2   8   1       54.78       49.84      3.47 o 
  -1   8   1       35.71       33.07      4.82 o 
   0   8   1       76.56       71.51      5.06 o 
   1   8   1       11.49        9.81      3.10 o 
   2   8   1       24.71       25.94      3.85 o 
   3   8   1       82.11       88.97      6.03 o 
   4   8   1        0.03        2.68      3.15 o 
   5   8   1        4.62        3.86      3.04 o 
  -8   9   1       40.63       42.81      5.26 o 
  -7   9   1        7.59        6.53      3.85 o 
  -6   9   1        0.48        1.20      2.71 o 
  -5   9   1       42.45       30.48      4.70 o 
  -4   9   1        8.14       10.17      3.43 o 
  -3   9   1        2.11        3.02      3.74 o 
  -2   9   1       40.90       40.82      6.33 o 
  -1   9   1       11.30       10.51      3.41 o 
   0   9   1      103.19      100.02      5.86 o 
   1   9   1       23.31       23.53      3.85 o 
   2   9   1        7.58        7.09      2.77 o 
   3   9   1       42.15       36.28      4.45 o 
  -7  10   1        0.02        4.88      3.98 o 
  -6  10   1        2.44        1.94      2.87 o 
  -5  10   1        7.04        9.52      4.84 o 
  -4  10   1        5.21       13.25      4.47 o 
  -3  10   1        0.72        1.93      3.03 o 
  -2  10   1        6.15        5.87      3.91 o 
  -1  10   1        1.93        4.21      3.86 o 
   0  10   1        0.53        2.41      2.43 o 
   1  10   1        8.82       10.49      3.04 o 
   2  10   1        6.89        4.26      4.22 o 
  -5  11   1        1.91        9.52      4.38 o 
  -4  11   1        2.86        8.54      3.62 o 
  -3  11   1        7.59       11.55      3.88 o 
  -2  11   1       15.55       25.91      5.18 o 
  -1  11   1        2.49        9.51      3.85 o 
   0  11   1        0.19        2.89      3.09 o 
   0 -12   2        4.58        6.36      5.51 o 
   1 -12   2        0.63        2.89      3.10 o 
   2 -12   2        3.98        8.63      3.36 o 
   3 -12   2        0.32        3.92      3.67 o 
   4 -12   2        9.84       10.85      4.15 o 
   5 -12   2        3.78        2.12      8.65 o 
  -2 -11   2        0.95        1.47      2.52 o 
  -1 -11   2        7.92       12.58      3.42 o 
   0 -11   2       14.92       16.18      4.73 o 
   1 -11   2        6.88       13.06      3.08 o 
   2 -11   2      118.75      108.68     12.68 o 
   3 -11   2       11.62       13.32      4.85 o 
   4 -11   2        3.38        0.86      3.46 o 
   5 -11   2        1.44        2.23      3.52 o 
   6 -11   2        1.53        0.31      2.62 o 
   7 -11   2       20.13       23.25      5.64 o 
  -4 -10   2        1.26        0.58      2.62 o 
  -3 -10   2        0.99        2.86      2.21 o 
  -2 -10   2       15.47       15.74      3.44 o 
  -1 -10   2        8.87       10.92      2.98 o 
   0 -10   2        4.05        6.61      2.57 o 
   1 -10   2       34.92       31.26      4.05 o 
   2 -10   2       26.79       27.77      3.64 o 
   3 -10   2       99.51       82.70      7.90 o 
   4 -10   2       34.85       31.19      4.47 o 
   5 -10   2       16.42        9.42      3.13 o 
   6 -10   2        1.90        0.91      2.41 o 
   7 -10   2        6.49        7.96      2.86 o 
   8 -10   2        2.78        5.56      2.77 o 
  -5  -9   2        1.98        2.51      3.14 o 
  -4  -9   2        0.31        3.42      2.17 o 
  -3  -9   2        3.70        0.35      2.04 o 
  -2  -9   2        5.35        2.20      2.23 o 
  -1  -9   2        0.53       -2.62      1.86 o 
   0  -9   2       14.00       11.40      2.87 o 
   1  -9   2       27.38       23.86      4.96 o 
   2  -9   2        4.35        4.22      2.13 o 
   3  -9   2       22.61       22.86      2.71 o 
   4  -9   2        1.49        1.13      2.38 o 
   5  -9   2       21.80       22.57      3.92 o 
   6  -9   2        5.15       10.39      3.33 o 
   7  -9   2        3.01        1.53      3.60 o 
   8  -9   2       13.04       12.53      3.70 o 
   9  -9   2       12.47       11.17      3.16 o 
  -6  -8   2        2.39       -0.62      2.85 o 
  -5  -8   2       52.17       55.22      5.25 o 
  -4  -8   2       65.17       63.64      5.37 o 
  -3  -8   2       30.30       23.02      3.52 o 
  -2  -8   2       19.03       19.94      3.21 o 
  -1  -8   2       59.33       61.20      4.57 o 
   0  -8   2       16.87       19.35      2.92 o 
   1  -8   2        8.21       11.43      3.68 o 
   2  -8   2       26.81       24.94      2.48 o 
   3  -8   2       17.53       12.88      2.10 o 
   4  -8   2      177.56      159.32      9.24 o 
   5  -8   2       95.64      102.76      6.22 o 
   6  -8   2        0.02        0.03      2.45 o 
   7  -8   2       33.88       35.61      4.73 o 
   8  -8   2      213.30      225.83      9.32 o 
   9  -8   2        1.77        0.28      2.47 o 
  -7  -7   2        0.00        3.06      4.12 o 
  -6  -7   2        9.60        9.29      2.58 o 
  -5  -7   2       17.77       20.53      4.49 o 
  -4  -7   2        4.70        9.03      2.63 o 
  -3  -7   2      169.52      163.76      6.62 o 
  -2  -7   2        0.79        4.03      1.99 o 
  -1  -7   2        9.75        7.99      2.13 o 
   0  -7   2        6.00        6.42      2.08 o 
   1  -7   2        0.00       -1.13      1.53 o 
   2  -7   2      122.42      122.87      3.96 o 
   3  -7   2        6.54        8.46      1.69 o 
   4  -7   2       32.68       41.27      2.77 o 
   5  -7   2        8.78       10.23      2.68 o 
   6  -7   2       21.25       20.78      3.49 o 
   7  -7   2      105.00      118.21      6.90 o 
   8  -7   2       16.02       20.64      5.16 o 
   9  -7   2       43.11       40.78      6.41 o 
  10  -7   2       14.57       18.19      4.64 o 
  -7  -6   2        9.71       10.79      6.33 o 
  -6  -6   2        8.48        5.38      2.37 o 
  -5  -6   2       14.41       13.03      2.67 o 
  -4  -6   2       20.81       18.20      3.32 o 
  -3  -6   2       23.31       21.70      2.96 o 
  -2  -6   2       14.38       11.99      2.30 o 
  -1  -6   2      471.05      484.05      8.98 o 
   0  -6   2       25.06       26.55      2.73 o 
   1  -6   2      228.06      241.86      4.85 o 
   2  -6   2       89.87       98.86      3.28 o 
   3  -6   2       31.38       31.73      2.30 o 
   4  -6   2      552.08      541.42      7.37 o 
   5  -6   2      299.85      289.91      5.39 o 
   6  -6   2       62.46       59.01      4.78 o 
   7  -6   2      385.84      398.61     10.50 o 
   8  -6   2       18.54       16.07      3.33 o 
   9  -6   2        2.05        1.20      2.97 o 
  10  -6   2       77.19       83.37      9.62 o 
  -8  -5   2        3.48        3.02      2.66 o 
  -7  -5   2        2.65        1.61      2.64 o 
  -6  -5   2       23.57       23.98      3.66 o 
  -5  -5   2        8.93       10.07      2.37 o 
  -4  -5   2        2.26        2.64      2.34 o 
  -3  -5   2       26.93       24.64      1.99 o 
  -2  -5   2      224.16      231.19      6.08 o 
  -1  -5   2      233.66      230.37      5.79 o 
   0  -5   2      350.42      356.47      6.38 o 
   1  -5   2      172.39      183.14      3.94 o 
   2  -5   2       13.91       20.25      1.82 o 
   3  -5   2       94.53       90.50      4.17 o 
   4  -5   2       14.76       15.70      1.80 o 
   5  -5   2       57.53       52.65      2.69 o 
   6  -5   2       16.95       18.41      2.02 o 
   7  -5   2        0.23        0.19      1.95 o 
   8  -5   2        4.74        4.34      3.10 o 
   9  -5   2      149.53      149.24     10.41 o 
  10  -5   2       12.80        4.31      3.58 o 
  -8  -4   2        7.75        6.41      3.15 o 
  -7  -4   2       15.78       22.81      3.31 o 
  -6  -4   2      132.70      134.11      5.64 o 
  -5  -4   2      151.60      148.27      4.67 o 
  -4  -4   2      212.43      207.13      4.90 o 
  -3  -4   2       22.36       22.02      1.84 o 
  -2  -4   2      717.39      718.52      7.04 o 
  -1  -4   2       19.08       19.74      2.17 o 
   0  -4   2        1.33        0.56      1.04 o 
   1  -4   2       42.77       48.49      2.21 o 
   2  -4   2        4.70        1.73      1.18 o 
   3  -4   2      209.50      200.34      4.13 o 
   4  -4   2       86.00       80.52      4.21 o 
   5  -4   2        0.19       -0.74      1.05 o 
   6  -4   2        1.87        1.13      1.26 o 
   7  -4   2        2.47        3.11      1.68 o 
   8  -4   2      141.86      153.98      9.79 o 
   9  -4   2       37.64       43.29      6.75 o 
  10  -4   2        6.21        5.97     10.71 o 
  -9  -3   2        2.50        4.17      5.45 o 
  -8  -3   2        2.13       -0.22      2.27 o 
  -7  -3   2       12.30       13.73      2.32 o 
  -6  -3   2      163.79      151.32      4.94 o 
  -5  -3   2       63.15       59.44      3.22 o 
  -4  -3   2        1.30       -0.88      0.91 o 
  -3  -3   2      635.03      621.85      8.47 o 
  -2  -3   2      127.72      121.58      2.93 o 
  -1  -3   2      234.74      238.54      3.54 o 
   0  -3   2      354.49      338.54      4.28 o 
   1  -3   2     1835.32     1861.57     11.37 o 
   2  -3   2     1486.25     1504.46     14.46 o 
   3  -3   2      286.76      276.38      4.48 o 
   4  -3   2       22.76       20.76      1.77 o 
   5  -3   2      477.19      473.97      7.26 o 
   6  -3   2       20.67       23.36      2.27 o 
   7  -3   2       23.88       20.05      2.86 o 
   8  -3   2        0.02       -2.35      1.56 o 
   9  -3   2       21.97       15.46      4.87 o 
  10  -3   2        5.02       15.07      4.54 o 
  -9  -2   2        0.22        2.94      3.01 o 
  -8  -2   2        3.86        7.56      2.06 o 
  -7  -2   2        1.24        2.57      1.65 o 
  -6  -2   2       60.71       64.14      3.95 o 
  -5  -2   2       17.58       23.44      6.18 o 
  -4  -2   2     2923.20     2901.78     25.03 o 
  -3  -2   2      119.68      120.40      3.20 o 
  -2  -2   2      285.63      306.92      4.39 o 
  -1  -2   2     1769.73     1825.27     21.08 o 
   0  -2   2      322.69      278.57      3.44 o 
   1  -2   2     1369.07     1428.90      8.99 o 
   2  -2   2      490.63      491.68      5.13 o 
   3  -2   2       15.60       14.22      1.50 o 
   4  -2   2      451.13      483.65      6.03 o 
   5  -2   2       65.15       69.26      3.73 o 
   6  -2   2        2.13        0.86      1.21 o 
   7  -2   2      154.48      147.26      6.03 o 
   8  -2   2       19.22       13.23      2.88 o 
   9  -2   2       21.19       18.85      3.52 o 
  10  -2   2        2.83        2.67      3.25 o 
 -10  -1   2        0.90        4.12      3.05 o 
  -9  -1   2        9.07       10.88      2.88 o 
  -8  -1   2        2.18        3.04      1.71 o 
  -7  -1   2        4.35        5.36      1.68 o 
  -6  -1   2       10.89       12.73      2.08 o 
  -5  -1   2       17.11       16.35      1.96 o 
  -4  -1   2     2699.76     2763.56     18.26 o 
  -3  -1   2      168.13      177.36      3.86 o 
  -2  -1   2     2495.84     2350.82     13.18 o 
  -1  -1   2      984.75      985.91      6.76 o 
   0  -1   2      237.48      222.57      2.63 o 
   1  -1   2     1191.98     1185.48      7.53 o 
   2  -1   2     1299.15     1193.40     10.71 o 
   3  -1   2      188.96      188.04      4.75 o 
   4  -1   2      166.62      164.21      3.16 o 
   5  -1   2        3.62        3.68      1.59 o 
   6  -1   2       40.15       37.45      2.27 o 
   7  -1   2       62.16       70.43      5.00 o 
   8  -1   2       29.74       27.23      3.90 o 
   9  -1   2       13.04       15.96      3.47 o 
  10  -1   2        0.00       -2.57      3.12 o 
 -10   0   2        0.73        6.67      3.58 o 
  -9   0   2        0.03       -2.56      1.70 o 
  -8   0   2       17.91       17.43      3.41 o 
  -7   0   2        1.36        1.94      1.34 o 
  -6   0   2        2.10        4.60      1.41 o 
  -5   0   2      288.30      305.85      6.77 o 
  -4   0   2       25.81       28.61      2.00 o 
  -3   0   2     2393.45     2490.70     14.85 o 
  -2   0   2     8511.74     8777.94     35.60 o 
  -1   0   2     1613.90     1646.73      9.57 o 
   0   0   2       73.66       64.08      1.67 o 
   1   0   2     2967.00     2868.47     14.50 o 
   2   0   2     2477.79     2598.37     18.09 o 
   3   0   2       65.83       75.97      3.36 o 
   4   0   2      344.56      352.70      7.43 o 
   5   0   2        6.55        5.29      0.95 o 
   6   0   2       83.95       81.72      4.81 o 
   7   0   2       27.51       26.62      3.78 o 
   8   0   2        0.20       -0.59      2.15 o 
   9   0   2        0.26       -0.23      2.03 o 
 -10   1   2        2.95        2.63      3.31 o 
  -9   1   2        0.06        0.68      2.81 o 
  -8   1   2       51.03       56.46      3.75 o 
  -7   1   2        1.27        1.13      1.30 o 
  -6   1   2        7.09        8.50      1.58 o 
  -5   1   2      499.23      492.55      7.07 o 
  -4   1   2       81.70       84.70      2.74 o 
  -3   1   2      165.84      165.18      3.30 o 
  -2   1   2     2538.18     2567.16     14.17 o 
  -1   1   2      419.18      405.60      4.46 o 
   0   1   2       15.48       18.42      1.40 o 
   1   1   2      204.07      193.96      3.37 o 
   2   1   2      225.70      204.88      3.57 o 
   3   1   2      158.14      162.41      3.66 o 
   4   1   2        6.10        5.78      1.02 o 
   5   1   2        5.03        4.58      1.02 o 
   6   1   2       24.27       24.83      3.39 o 
   7   1   2        0.13       -1.17      2.20 o 
   8   1   2       46.39       46.30      6.01 o 
   9   1   2        5.14        3.78      4.86 o 
 -10   2   2        0.54       -0.68      2.89 o 
  -9   2   2        0.51        0.78      2.14 o 
  -8   2   2        3.26        0.75      2.29 o 
  -7   2   2      118.49      114.03      4.04 o 
  -6   2   2      283.71      298.87      5.90 o 
  -5   2   2      240.00      220.07      5.87 o 
  -4   2   2       56.46       53.25      2.73 o 
  -3   2   2      264.76      269.52      4.72 o 
  -2   2   2       13.40       12.37      1.39 o 
  -1   2   2      116.76      120.91      2.90 o 
   0   2   2        0.06        0.02      1.15 o 
   1   2   2       81.10       66.88      2.57 o 
   2   2   2      105.49      123.86      3.68 o 
   3   2   2      280.91      288.61      8.42 o 
   4   2   2        2.15        2.33      1.45 o 
   5   2   2      110.82      116.08      3.68 o 
   6   2   2        0.19       -1.03      1.99 o 
   7   2   2       32.62       38.79      4.66 o 
   8   2   2        0.72        1.88      2.54 o 
   9   2   2        4.96        4.10      6.46 o 
 -10   3   2        3.65       -1.37      5.51 o 
  -9   3   2       12.74       18.37      3.48 o 
  -8   3   2        0.47       -0.46      1.85 o 
  -7   3   2       64.47       78.19      5.40 o 
  -6   3   2       87.64       83.20      4.97 o 
  -5   3   2        1.69        0.69      0.89 o 
  -4   3   2      305.57      340.86      7.66 o 
  -3   3   2      475.74      479.87      7.19 o 
  -2   3   2      113.52      119.60      2.98 o 
  -1   3   2      689.99      705.22      8.41 o 
   0   3   2      138.63      121.91      3.32 o 
   1   3   2      475.94      478.76      6.58 o 
   2   3   2       59.91       56.24      2.82 o 
   3   3   2        8.00        8.53      1.67 o 
   4   3   2      268.54      257.02      5.83 o 
   5   3   2       35.75       37.56      4.69 o 
   6   3   2        9.90        5.96      3.11 o 
   7   3   2        0.98       -1.65      2.16 o 
   8   3   2        0.16        1.82      4.81 o 
 -10   4   2        4.85        9.51      3.94 o 
  -9   4   2       12.99       14.96      3.37 o 
  -8   4   2        3.29        0.81      2.19 o 
  -7   4   2       59.43       61.34      5.10 o 
  -6   4   2        5.54        6.48      2.09 o 
  -5   4   2       76.77       75.72      4.74 o 
  -4   4   2       22.61       21.86      2.90 o 
  -3   4   2        0.78        1.47      0.58 o 
  -2   4   2      767.65      763.45      8.12 o 
  -1   4   2       10.06        9.63      1.53 o 
   0   4   2       10.41        9.40      1.60 o 
   1   4   2       29.21       36.48      2.50 o 
   2   4   2       58.25       57.79      3.06 o 
   3   4   2       18.02       20.99      2.35 o 
   4   4   2       67.59       67.07      3.72 o 
   5   4   2        6.90        6.12      2.62 o 
   6   4   2        7.91        5.24      2.92 o 
   7   4   2        2.65        0.16      3.39 o 
   8   4   2        8.93        5.64      5.26 o 
 -10   5   2        1.43        1.76      2.79 o 
  -9   5   2        0.23        0.44      2.76 o 
  -8   5   2       14.04       15.34      3.56 o 
  -7   5   2       30.94       32.32      4.27 o 
  -6   5   2       19.10       21.85      3.45 o 
  -5   5   2      283.67      304.93      8.72 o 
  -4   5   2        4.91        5.12      2.54 o 
  -3   5   2        7.47        6.38      1.15 o 
  -2   5   2      611.98      595.74      9.13 o 
  -1   5   2       28.70       33.77      2.44 o 
   0   5   2      330.06      314.79      6.12 o 
   1   5   2        0.01        0.83      1.22 o 
   2   5   2       23.36       22.17      2.40 o 
   3   5   2       60.70       66.36      3.71 o 
   4   5   2        0.20       -0.05      1.83 o 
   5   5   2        6.15        5.78      3.05 o 
   6   5   2       27.77       25.85      5.02 o 
   7   5   2        5.36       10.68      3.27 o 
 -10   6   2        3.94        6.40      3.54 o 
  -9   6   2        1.38        1.15      3.18 o 
  -8   6   2       40.30       37.66      4.99 o 
  -7   6   2        0.07        0.59      2.57 o 
  -6   6   2        6.09        5.31      2.81 o 
  -5   6   2       25.79       28.06      3.92 o 
  -4   6   2      337.41      316.42      8.89 o 
  -3   6   2       18.06       22.51      2.02 o 
  -2   6   2       17.14       18.53      2.14 o 
  -1   6   2        8.79        9.94      1.93 o 
   0   6   2       82.27       76.37      3.70 o 
   1   6   2        3.24        2.58      1.58 o 
   2   6   2        4.55        3.31      2.20 o 
   3   6   2        1.73        3.59      2.25 o 
   4   6   2       31.40       37.61     15.11 o 
   5   6   2        0.42        0.93      2.61 o 
   6   6   2        0.36       -0.83      2.74 o 
  -9   7   2        7.70        6.00      4.30 o 
  -8   7   2        0.84       -1.50      2.59 o 
  -7   7   2        1.57        5.71      2.94 o 
  -6   7   2        4.81        4.00      2.97 o 
  -5   7   2       14.30       11.49      3.21 o 
  -4   7   2       20.71       21.65      3.67 o 
  -3   7   2       24.94       27.48      3.84 o 
  -2   7   2       60.78       54.64      3.39 o 
  -1   7   2      337.48      328.36      7.14 o 
   0   7   2      582.60      586.90     11.50 o 
   1   7   2       88.25       78.82      5.22 o 
   2   7   2        6.51        9.62      2.87 o 
   3   7   2       38.36       38.08      4.29 o 
   4   7   2        4.71        3.54      2.89 o 
   5   7   2        6.73        1.84      2.85 o 
  -9   8   2        2.12        7.02      3.44 o 
  -8   8   2        4.18        0.46      2.53 o 
  -7   8   2        3.22        7.08      3.22 o 
  -6   8   2       11.15       10.81      3.60 o 
  -5   8   2       14.88       19.57      3.93 o 
  -4   8   2        0.95        3.37      2.69 o 
  -3   8   2        4.93        4.78      2.68 o 
  -2   8   2       14.85       10.88      3.34 o 
  -1   8   2        7.26        8.07      2.78 o 
   0   8   2       25.72       26.94      3.97 o 
   1   8   2      309.45      311.45      9.41 o 
   2   8   2       32.21       32.46      4.28 o 
   3   8   2       36.72       41.87      4.63 o 
   4   8   2       19.29       21.97      4.58 o 
  -8   9   2       11.59       19.62      3.88 o 
  -7   9   2       12.21        8.44      3.22 o 
  -6   9   2        0.31        1.83      2.86 o 
  -5   9   2        4.16        4.07      3.45 o 
  -4   9   2        1.60        2.80      2.75 o 
  -3   9   2        4.38        0.26      3.23 o 
  -2   9   2        2.12        2.58      3.71 o 
  -1   9   2       25.13       15.93      4.76 o 
   0   9   2        2.23        1.22      2.54 o 
   1   9   2        3.34        3.18      3.60 o 
   2   9   2        4.67        7.20      2.84 o 
   3   9   2       32.05       38.59      5.85 o 
  -6  10   2        3.67        9.71      3.39 o 
  -5  10   2        0.05        0.19      8.12 o 
  -4  10   2        2.62        2.79      3.34 o 
  -3  10   2        3.72       10.91      8.33 o 
  -2  10   2        2.63        4.68      3.55 o 
  -1  10   2        0.30        4.21      3.55 o 
   0  10   2        0.60       -3.27      9.46 o 
   1  10   2        0.05       -0.95      4.16 o 
  -3  11   2       18.27       25.80      4.91 o 
   0 -12   3        5.90        6.48      2.51 o 
   1 -12   3        0.21        5.62      3.13 o 
   2 -12   3        2.63        2.82      2.65 o 
   3 -12   3        0.33        2.20      3.47 o 
   4 -12   3        0.05       -2.08      5.10 o 
   5 -12   3        9.20        7.44      3.66 o 
   6 -12   3        0.33        0.79      2.86 o 
  -2 -11   3        6.80        6.39      2.56 o 
  -1 -11   3        2.41        2.93      6.85 o 
   0 -11   3        7.45       10.11      2.76 o 
   1 -11   3       46.23       60.32      5.24 o 
   2 -11   3       27.75       27.55      5.42 o 
   3 -11   3        9.33        5.10      3.53 o 
   4 -11   3        0.26       -0.12      3.34 o 
   5 -11   3        9.59       12.25      4.31 o 
   6 -11   3        0.89        4.09      3.01 o 
   7 -11   3       13.11       17.52      3.75 o 
  -4 -10   3        0.02        3.24      2.31 o 
  -3 -10   3        1.53        1.20      2.42 o 
  -2 -10   3        0.81       -1.93      2.03 o 
  -1 -10   3        3.33       -0.05      2.16 o 
   0 -10   3        4.76        3.65      2.53 o 
   1 -10   3      111.15      108.06      6.02 o 
   2 -10   3        3.16        6.74      2.46 o 
   3 -10   3       15.25       16.66      4.79 o 
   4 -10   3        0.24       -1.67      2.27 o 
   5 -10   3       19.36       17.11      3.74 o 
   6 -10   3        1.06        3.94      2.67 o 
   7 -10   3        5.51        6.40      3.61 o 
   8 -10   3        1.25        1.49      2.47 o 
  -5  -9   3        0.05        0.12      2.61 o 
  -4  -9   3       29.78       38.93      4.59 o 
  -3  -9   3        3.12        2.57      2.34 o 
  -2  -9   3        5.94        4.97      2.55 o 
  -1  -9   3       73.01       70.93      5.19 o 
   0  -9   3        5.10        2.26      2.29 o 
   1  -9   3      110.27      102.39      5.43 o 
   2  -9   3        9.09        8.10      2.51 o 
   3  -9   3       42.44       38.83      3.18 o 
   4  -9   3      124.79      120.04      6.58 o 
   5  -9   3       20.30       17.49      3.80 o 
   6  -9   3      220.50      201.78      8.44 o 
   7  -9   3       38.32       39.98      9.12 o 
   8  -9   3       16.99       10.99      3.51 o 
   9  -9   3       15.52       14.54      4.57 o 
  -6  -8   3        4.54        3.53      2.45 o 
  -5  -8   3       14.67       18.56      3.48 o 
  -4  -8   3        0.23        1.89      2.27 o 
  -3  -8   3        0.00       -1.41      2.03 o 
  -2  -8   3       16.20       14.15      3.01 o 
  -1  -8   3        5.75        6.73      2.74 o 
   0  -8   3        5.00        3.64      3.56 o 
   1  -8   3       34.40       36.40      2.92 o 
   2  -8   3       29.02       32.12      2.85 o 
   3  -8   3       74.47       80.17      3.75 o 
   4  -8   3       16.76       16.76      2.44 o 
   5  -8   3       25.74       22.36      3.70 o 
   6  -8   3      190.40      175.95      7.59 o 
   7  -8   3       31.10       39.67      7.78 o 
   8  -8   3        0.66        2.86      2.81 o 
   9  -8   3        0.50        1.23      2.65 o 
  -7  -7   3        1.20        2.25      2.57 o 
  -6  -7   3        4.60        6.19      2.53 o 
  -5  -7   3       23.78       32.15      4.10 o 
  -4  -7   3        0.71        2.21      2.22 o 
  -3  -7   3      183.06      185.46      6.75 o 
  -2  -7   3        8.00        8.97      2.35 o 
  -1  -7   3       22.25       26.93      3.16 o 
   0  -7   3        3.57        4.04      1.90 o 
   1  -7   3       10.08       10.34      1.88 o 
   2  -7   3      679.54      635.85      8.73 o 
   3  -7   3       72.67       76.01      3.50 o 
   4  -7   3      246.91      243.70      5.65 o 
   5  -7   3      423.91      424.76      7.61 o 
   6  -7   3        1.47        2.43      2.40 o 
   7  -7   3        3.68        2.46      2.73 o 
   8  -7   3      378.65      424.58     16.21 o 
   9  -7   3        5.61        7.90      5.23 o 
  10  -7   3        0.17       -3.79      2.59 o 
  -7  -6   3        1.03        0.71      1.94 o 
  -6  -6   3        1.62        0.13      1.92 o 
  -5  -6   3        3.77        0.67      1.84 o 
  -4  -6   3        5.05        6.96      2.19 o 
  -3  -6   3       87.00       93.95      4.88 o 
  -2  -6   3       53.88       42.56      3.56 o 
  -1  -6   3      214.85      233.82      6.34 o 
   0  -6   3      300.22      306.81      5.75 o 
   1  -6   3       44.69       42.80      2.75 o 
   2  -6   3        1.41        0.02      1.17 o 
   3  -6   3      115.95      128.49      5.07 o 
   4  -6   3        0.14       -0.30      1.48 o 
   5  -6   3        2.04        1.95      1.51 o 
   6  -6   3      226.15      214.29      5.36 o 
   7  -6   3      639.28      639.44     21.93 o 
   8  -6   3      168.02      184.13     11.72 o 
   9  -6   3       31.42       35.84      7.17 o 
  10  -6   3        6.86       12.60      4.07 o 
  -8  -5   3       13.11       10.55      3.50 o 
  -7  -5   3       68.24       60.39      5.08 o 
  -6  -5   3       12.76       11.53      2.78 o 
  -5  -5   3       34.06       38.86      3.81 o 
  -4  -5   3       99.76       89.28      3.42 o 
  -3  -5   3        0.02        0.04      0.77 o 
  -2  -5   3      228.72      230.16      6.06 o 
  -1  -5   3      951.65      960.10     10.21 o 
   0  -5   3      337.53      302.04      4.99 o 
   1  -5   3       30.28       30.53      2.29 o 
   2  -5   3      723.21      752.35      8.35 o 
   3  -5   3        8.00        9.70      1.69 o 
   4  -5   3        5.34        3.59      1.46 o 
   5  -5   3      144.34      139.54      4.21 o 
   6  -5   3       58.52       62.62      3.39 o 
   7  -5   3       11.33       13.83      2.19 o 
   8  -5   3        0.06        1.30      3.10 o 
   9  -5   3       12.88       15.24      4.89 o 
  10  -5   3        4.85        2.84      7.19 o 
  -9  -4   3        2.60        3.44      4.56 o 
  -8  -4   3        0.90       -0.12      2.68 o 
  -7  -4   3       65.26       71.48      5.14 o 
  -6  -4   3       21.23       22.69      2.63 o 
  -5  -4   3      154.54      142.64      4.54 o 
  -4  -4   3      194.85      172.42      4.59 o 
  -3  -4   3      258.24      255.21      5.00 o 
  -2  -4   3      464.64      479.23      6.23 o 
  -1  -4   3      756.69      746.98      9.83 o 
   0  -4   3       86.15       91.89      2.89 o 
   1  -4   3       11.38       15.23      1.67 o 
   2  -4   3        0.05        0.26      1.20 o 
   3  -4   3     1208.84     1236.83     10.75 o 
   4  -4   3      577.28      605.17      7.63 o 
   5  -4   3        2.26        1.47      1.36 o 
   6  -4   3       69.52       69.03      4.21 o 
   7  -4   3        9.19       12.45      2.53 o 
   8  -4   3        0.45        0.16      2.68 o 
   9  -4   3       23.40       21.19      5.54 o 
  10  -4   3        7.75        9.97      4.15 o 
  -9  -3   3        5.27        6.63      3.16 o 
  -8  -3   3        4.37        3.49      2.15 o 
  -7  -3   3        7.88        9.83      2.11 o 
  -6  -3   3       51.51       44.24      3.29 o 
  -5  -3   3      118.66      105.80      3.91 o 
  -4  -3   3       28.94       30.84      3.85 o 
  -3  -3   3       42.61       38.10      2.27 o 
  -2  -3   3       59.53       58.70      2.64 o 
  -1  -3   3       39.79       44.43      2.06 o 
   0  -3   3      793.85      800.34      7.21 o 
   1  -3   3      599.43      618.79      6.41 o 
   2  -3   3        1.10        5.39      1.42 o 
   3  -3   3       76.17       94.74      3.02 o 
   4  -3   3       30.03       28.78      2.07 o 
   5  -3   3      711.85      746.62      8.55 o 
   6  -3   3        6.15        6.10      1.56 o 
   7  -3   3        0.31       -1.83      1.73 o 
   8  -3   3        2.13        2.95      2.16 o 
   9  -3   3        1.74        0.12      3.06 o 
  10  -3   3        0.15       -3.32      2.88 o 
  -9  -2   3        1.58        3.03      3.54 o 
  -8  -2   3        8.32        9.34      2.15 o 
  -7  -2   3        5.59        7.02      2.00 o 
  -6  -2   3      229.89      203.36      6.32 o 
  -5  -2   3       17.50       19.36      2.19 o 
  -4  -2   3      606.70      594.55      9.30 o 
  -3  -2   3     1354.63     1342.11     11.16 o 
  -2  -2   3      416.42      399.86      5.22 o 
  -1  -2   3      211.59      204.01      3.35 o 
   0  -2   3     2977.24     3031.34     20.12 o 
   1  -2   3      452.71      441.73      6.24 o 
   2  -2   3      487.78      493.91      5.52 o 
   3  -2   3      285.12      313.62      4.65 o 
   4  -2   3        8.35        7.52      1.11 o 
   5  -2   3     1422.37     1536.43     17.21 o 
   6  -2   3        2.90        0.29      1.63 o 
   7  -2   3        0.09        0.63      1.71 o 
   8  -2   3       14.35       18.48      3.44 o 
   9  -2   3        0.85       -2.37      2.06 o 
  10  -2   3        5.29        0.90      3.77 o 
 -10  -1   3        6.96        1.01      3.26 o 
  -9  -1   3        6.00        5.81      2.57 o 
  -8  -1   3        7.91        7.51      1.99 o 
  -7  -1   3        2.36        2.93      1.83 o 
  -6  -1   3        0.31       -1.71      1.19 o 
  -5  -1   3      163.69      159.04      4.45 o 
  -4  -1   3      506.61      492.97     11.68 o 
  -3  -1   3      695.13      642.35      7.23 o 
  -2  -1   3        5.05        6.41      1.06 o 
  -1  -1   3     6642.33     6830.54     49.68 o 
   0  -1   3      853.20      850.83      6.49 o 
   1  -1   3     1147.58     1228.98      9.16 o 
   2  -1   3      147.19      156.18      3.74 o 
   3  -1   3        6.94        7.55      2.14 o 
   4  -1   3       11.99       17.87      2.49 o 
   5  -1   3       31.07       30.69      3.30 o 
   6  -1   3       14.92       12.78      2.65 o 
   7  -1   3      100.56      113.98      6.08 o 
   8  -1   3       10.65       11.99      3.13 o 
   9  -1   3       18.47       12.40      3.29 o 
 -10   0   3       12.38       16.37      5.99 o 
  -9   0   3       16.32       15.15      3.15 o 
  -8   0   3       44.82       45.67      3.66 o 
  -7   0   3      103.28       93.11      4.20 o 
  -6   0   3        4.87        5.21      1.50 o 
  -5   0   3       37.43       40.17      2.64 o 
  -4   0   3     1091.71     1065.36     10.26 o 
  -3   0   3        8.47        7.57      1.21 o 
  -2   0   3      747.66      744.98      6.77 o 
  -1   0   3     1459.27     1450.54      9.47 o 
   0   0   3     2481.46     2588.60     15.15 o 
   1   0   3        1.41       -0.78      0.87 o 
   2   0   3       13.06       14.29      1.34 o 
   3   0   3        5.59        6.42      1.82 o 
   4   0   3      176.22      167.12      5.55 o 
   5   0   3       44.90       45.60      3.90 o 
   6   0   3       14.18       17.00      3.11 o 
   7   0   3       50.06       49.90      4.92 o 
   8   0   3        8.16       13.57      4.85 o 
   9   0   3        2.80        2.30      2.69 o 
 -10   1   3        2.80        5.79      3.32 o 
  -9   1   3        1.15       -0.49      3.04 o 
  -8   1   3       30.72       32.19      6.40 o 
  -7   1   3       10.24       12.12      1.95 o 
  -6   1   3        1.59        1.31      1.41 o 
  -5   1   3       73.34       71.16      3.41 o 
  -4   1   3      275.23      277.24      4.99 o 
  -3   1   3     1129.80     1162.14     12.12 o 
  -2   1   3       67.61       61.56      2.90 o 
  -1   1   3      782.53      767.78      7.21 o 
   0   1   3     1738.15     1779.85     19.14 o 
   1   1   3      496.98      472.65      5.87 o 
   2   1   3      904.05      969.42      8.71 o 
   3   1   3       67.43       65.38      2.29 o 
   4   1   3      101.76       96.06      4.58 o 
   5   1   3       41.87       43.21      3.89 o 
   6   1   3       13.52       17.75      3.06 o 
   7   1   3       50.36       56.39      5.17 o 
   8   1   3       10.10       15.29      3.20 o 
   9   1   3        8.98        7.80      2.75 o 
 -10   2   3        4.02        1.93      3.12 o 
  -9   2   3        2.76        2.41      3.41 o 
  -8   2   3        7.06        3.67      2.32 o 
  -7   2   3        1.11       -0.25      1.80 o 
  -6   2   3       91.34       88.46      3.50 o 
  -5   2   3       37.23       35.91      2.26 o 
  -4   2   3        5.69        5.14      1.20 o 
  -3   2   3      263.55      261.47      4.60 o 
  -2   2   3        4.31        4.38      1.22 o 
  -1   2   3       13.52       15.12      1.66 o 
   0   2   3      463.31      469.59      6.25 o 
   1   2   3      183.93      176.51      4.12 o 
   2   2   3      842.31      838.93      8.86 o 
   3   2   3       47.32       43.36      2.53 o 
   4   2   3        1.38        0.38      0.99 o 
   5   2   3        5.00        2.16      1.67 o 
   6   2   3       59.94       62.30      5.30 o 
   7   2   3        0.48        0.81      1.90 o 
   8   2   3       12.53       18.30      4.11 o 
 -10   3   3        0.33        3.68      3.44 o 
  -9   3   3        0.19       -1.15      2.16 o 
  -8   3   3        3.26       -0.82      2.66 o 
  -7   3   3      253.51      242.34      8.27 o 
  -6   3   3       60.44       67.47      4.92 o 
  -5   3   3        0.00        0.76      1.10 o 
  -4   3   3      181.17      182.73      3.98 o 
  -3   3   3        0.41        1.27      1.00 o 
  -2   3   3       61.97       62.85      2.66 o 
  -1   3   3      195.38      189.36      4.32 o 
   0   3   3       17.03       20.77      2.03 o 
   1   3   3      186.32      189.39      4.59 o 
   2   3   3     1264.38     1400.63     12.75 o 
   3   3   3       62.45       58.91      4.01 o 
   4   3   3       19.48       24.87      2.41 o 
   5   3   3      185.57      182.36      7.27 o 
   6   3   3        8.44       13.39      3.14 o 
   7   3   3       26.47       36.70      6.97 o 
   8   3   3        0.93       -2.90      1.93 o 
 -10   4   3        4.09        8.88      3.27 o 
  -9   4   3        0.98        1.88      2.27 o 
  -8   4   3       17.03       19.74      3.63 o 
  -7   4   3       17.83       18.51      3.76 o 
  -6   4   3       22.67       22.86      3.38 o 
  -5   4   3       41.67       35.81      4.25 o 
  -4   4   3      333.35      305.60      5.26 o 
  -3   4   3      472.30      465.86      6.56 o 
  -2   4   3        3.31        4.58      1.26 o 
  -1   4   3        1.20        4.34      1.41 o 
   0   4   3        4.62        3.75      1.58 o 
   1   4   3       84.32       82.59      3.59 o 
   2   4   3        0.55       -1.20      1.48 o 
   3   4   3       51.23       49.37      3.25 o 
   4   4   3        1.04       -1.21      3.86 o 
   5   4   3        3.06        3.88      3.05 o 
   6   4   3       14.42       11.01      3.56 o 
   7   4   3        4.07        3.58      2.35 o 
 -10   5   3        3.29        7.30      3.29 o 
  -9   5   3        6.96        6.27      2.96 o 
  -8   5   3        1.16        2.02      2.46 o 
  -7   5   3      128.37      140.89      7.39 o 
  -6   5   3       31.00       35.49      4.65 o 
  -5   5   3       11.86        7.56      2.53 o 
  -4   5   3       63.02       58.71      4.62 o 
  -3   5   3       58.47       54.21      2.67 o 
  -2   5   3       15.30       13.62      1.91 o 
  -1   5   3       68.31       55.62      3.09 o 
   0   5   3       56.47       50.70      3.23 o 
   1   5   3       27.03       32.99      2.87 o 
   2   5   3        1.64        2.23      1.73 o 
   3   5   3        8.18       10.67      2.30 o 
   4   5   3        8.42        6.97      3.33 o 
   5   5   3       19.70       22.24      4.43 o 
   6   5   3        0.19        0.18      2.18 o 
  -9   6   3        4.16        4.51      3.09 o 
  -8   6   3        0.43        1.47      2.66 o 
  -7   6   3        0.17        1.30      2.44 o 
  -6   6   3        9.56       11.55      3.27 o 
  -5   6   3        2.02        4.17      2.49 o 
  -4   6   3       55.84       60.51      5.07 o 
  -3   6   3      247.68      234.15      5.46 o 
  -2   6   3      490.52      464.59      8.04 o 
  -1   6   3       44.46       42.51      3.15 o 
   0   6   3       24.64       30.32      3.68 o 
   1   6   3        5.08        5.14      2.07 o 
   2   6   3       30.95       31.76      3.82 o 
   3   6   3        0.00        2.17      2.14 o 
   4   6   3        0.00       -2.94      4.06 o 
   5   6   3        0.78        3.08      4.26 o 
   6   6   3        0.44       -3.12      2.08 o 
  -9   7   3        5.93        1.71      3.62 o 
  -8   7   3        0.07       -1.52      2.28 o 
  -7   7   3        0.08       -0.07      2.35 o 
  -6   7   3        9.44        8.70      3.43 o 
  -5   7   3        0.25        1.81      2.75 o 
  -4   7   3        2.09        2.35      2.58 o 
  -3   7   3       45.94       41.36      4.62 o 
  -2   7   3        2.43        2.65      1.76 o 
  -1   7   3     1125.83     1132.24     13.85 o 
   0   7   3       89.01       81.41      5.34 o 
   1   7   3      116.38      123.92      6.17 o 
   2   7   3       42.29       41.33      4.58 o 
   3   7   3        0.42        2.50      3.24 o 
   4   7   3        0.23       -3.64      2.42 o 
   5   7   3        0.69        1.15      6.26 o 
  -8   8   3        6.01        7.00      4.98 o 
  -7   8   3        0.48        1.11      2.93 o 
  -6   8   3        3.53        5.66      3.12 o 
  -5   8   3        0.35        0.76      3.14 o 
  -4   8   3        2.26        5.84      3.13 o 
  -3   8   3      100.05       91.14      6.45 o 
  -2   8   3      130.48      136.49      6.89 o 
  -1   8   3      110.40      115.54      6.16 o 
   0   8   3        1.05        2.66      2.43 o 
   1   8   3      119.90      129.38      6.79 o 
   2   8   3       46.83       45.24      5.26 o 
   3   8   3        2.70        6.98      3.25 o 
  -7   9   3        1.17        4.88      2.97 o 
  -6   9   3        0.77        2.07      2.91 o 
  -5   9   3        3.75        3.08      3.59 o 
  -4   9   3        4.05       11.06      3.36 o 
  -3   9   3        7.56        6.53      4.65 o 
  -2   9   3        0.13        1.32      3.43 o 
  -1   9   3       46.67       53.64      7.21 o 
   0   9   3        5.82       10.04      3.16 o 
   1   9   3       31.06       32.85      4.57 o 
   2   9   3        0.87        3.69      4.75 o 
  -5  10   3        0.05        2.06      3.47 o 
  -4  10   3        6.64       11.09      4.87 o 
  -3  10   3        2.13        1.52      5.09 o 
  -2  10   3        0.74        5.24      6.85 o 
  -1  10   3        0.00        0.44      3.26 o 
  -1 -12   4        0.71        0.99      1.91 o 
   0 -12   4        3.47        7.51      2.45 o 
   1 -12   4        0.07        0.42      1.93 o 
   2 -12   4        1.33       -1.52      2.76 o 
   3 -12   4        3.27        0.96      6.75 o 
   4 -12   4        0.21        3.32      3.35 o 
   5 -12   4       16.01       15.31      4.68 o 
   6 -12   4        2.31        2.25      5.71 o 
  -3 -11   4        0.00        1.75      4.08 o 
  -2 -11   4        2.66        5.07      2.08 o 
  -1 -11   4        6.01       10.76      2.90 o 
   0 -11   4        0.74        1.57      2.07 o 
   1 -11   4       47.47       42.54      4.65 o 
   2 -11   4       11.26       19.44      4.25 o 
   3 -11   4        0.08       -1.22      3.19 o 
   4 -11   4       14.12       23.32      4.96 o 
   5 -11   4       36.68       49.56      6.69 o 
   6 -11   4        1.64        0.04      2.54 o 
   7 -11   4        1.58        2.97      2.52 o 
  -4 -10   4        2.47        2.65      2.27 o 
  -3 -10   4        1.89        3.54      2.37 o 
  -2 -10   4        0.05        1.60      3.44 o 
  -1 -10   4       17.21       17.78      3.40 o 
   0 -10   4        7.89        5.02      2.37 o 
   1 -10   4        2.91        2.43      2.25 o 
   2 -10   4       85.72       76.72      7.01 o 
   3 -10   4        0.54        2.67      2.41 o 
   4 -10   4       95.63       93.32      6.32 o 
   5 -10   4        2.17       -2.50      2.51 o 
   6 -10   4        9.97        9.59      3.12 o 
   7 -10   4       46.21       54.62      5.66 o 
   8 -10   4       16.54       24.07      4.36 o 
  -5  -9   4        4.07        2.50      2.29 o 
  -4  -9   4        1.29        2.30      2.89 o 
  -3  -9   4        2.90        5.35      3.24 o 
  -2  -9   4        2.27        1.13      3.13 o 
  -1  -9   4       16.72       19.53      3.40 o 
   0  -9   4       41.76       39.69      4.19 o 
   1  -9   4        7.19       10.30      2.61 o 
   2  -9   4       35.17       32.47      3.14 o 
   3  -9   4       45.41       46.69      3.58 o 
   4  -9   4      522.55      502.16      9.19 o 
   5  -9   4       47.31       43.89      4.98 o 
   6  -9   4        8.27        5.51      2.96 o 
   7  -9   4       20.20       16.62      4.29 o 
   8  -9   4        0.45       -1.22      2.91 o 
   9  -9   4        7.30       11.57      3.91 o 
  -6  -8   4        8.92       11.89      2.85 o 
  -5  -8   4        4.99        1.66      2.24 o 
  -4  -8   4        2.84        1.85      2.21 o 
  -3  -8   4        9.54        7.54      2.68 o 
  -2  -8   4        0.01       -0.78      2.63 o 
  -1  -8   4       88.15       83.24      5.08 o 
   0  -8   4        4.44        5.49      2.10 o 
   1  -8   4        1.32        1.87      1.78 o 
   2  -8   4       40.57       41.91      3.16 o 
   3  -8   4      285.46      258.89      6.23 o 
   4  -8   4       55.45       61.05      3.79 o 
   5  -8   4      246.20      240.66      6.33 o 
   6  -8   4     1462.80     1403.80     20.18 o 
   7  -8   4        0.65        5.56      2.80 o 
   8  -8   4        2.59        1.61      6.93 o 
   9  -8   4        5.89       10.11      5.71 o 
  -7  -7   4        3.63        4.83      2.27 o 
  -6  -7   4        0.17       -1.76      2.40 o 
  -5  -7   4       51.53       62.99      5.26 o 
  -4  -7   4        0.49        0.51      2.00 o 
  -3  -7   4       15.90       21.08      3.19 o 
  -2  -7   4        6.50       10.29      2.88 o 
  -1  -7   4       57.19       58.38      4.16 o 
   0  -7   4       26.17       30.44      2.36 o 
   1  -7   4        4.97        6.29      1.81 o 
   2  -7   4       15.33       18.08      2.26 o 
   3  -7   4       24.01       25.34      2.62 o 
   4  -7   4        0.17        0.13      1.57 o 
   5  -7   4      340.16      320.75      8.30 o 
   6  -7   4      537.62      512.50      8.75 o 
   7  -7   4      183.04      187.03     10.29 o 
   8  -7   4       50.79       53.64      7.17 o 
   9  -7   4        0.00       -0.75      2.59 o 
  -7  -6   4        3.56        1.96      2.10 o 
  -6  -6   4       61.61       57.90      5.07 o 
  -5  -6   4        1.85       -0.44      1.82 o 
  -4  -6   4       24.43       26.89      3.25 o 
  -3  -6   4       51.29       56.30      4.15 o 
  -2  -6   4       52.59       46.44      2.12 o 
  -1  -6   4       22.07       23.75      1.89 o 
   0  -6   4       79.08       74.43      3.07 o 
   1  -6   4       13.35       12.38      1.84 o 
   2  -6   4      292.04      283.44      5.71 o 
   3  -6   4        0.00       -0.30      1.44 o 
   4  -6   4       18.29       17.77      2.74 o 
   5  -6   4      112.61      118.48      4.32 o 
   6  -6   4       70.36       65.16      3.71 o 
   7  -6   4      104.44      104.87     17.57 o 
   8  -6   4       50.65       49.72      7.14 o 
   9  -6   4        1.24       -1.65      4.20 o 
  10  -6   4        2.83       -0.08      3.11 o 
  -8  -5   4        6.43        7.01      2.33 o 
  -7  -5   4        8.62        8.09      2.65 o 
  -6  -5   4      118.32      114.25      5.82 o 
  -5  -5   4        5.76        4.03      2.67 o 
  -4  -5   4       63.10       68.39      3.40 o 
  -3  -5   4       87.22       87.10      3.32 o 
  -2  -5   4       76.54       82.39      3.01 o 
  -1  -5   4        4.24        2.60      1.19 o 
   0  -5   4        4.22        2.78      1.34 o 
   1  -5   4       36.17       37.09      2.40 o 
   2  -5   4        3.37        4.30      1.48 o 
   3  -5   4      129.19      129.08      3.95 o 
   4  -5   4       10.09        5.79      1.65 o 
   5  -5   4      136.51      140.27      4.39 o 
   6  -5   4       17.36       15.43      2.17 o 
   7  -5   4        2.17        1.36      1.88 o 
   8  -5   4       13.75       11.68      4.02 o 
   9  -5   4        3.79        5.28      3.50 o 
  10  -5   4        1.15       -1.93      5.76 o 
  -8  -4   4        0.46        0.88      2.04 o 
  -7  -4   4        3.42        0.49      1.85 o 
  -6  -4   4       18.54       15.42      2.75 o 
  -5  -4   4       23.39       20.83      2.43 o 
  -4  -4   4       58.25       64.84      3.37 o 
  -3  -4   4        0.01       -0.35      1.05 o 
  -2  -4   4      216.57      218.82      4.73 o 
  -1  -4   4        2.40        3.56      1.32 o 
   0  -4   4     1034.63     1079.93      9.70 o 
   1  -4   4      202.15      226.09      4.46 o 
   2  -4   4       70.07       66.98      2.82 o 
   3  -4   4      285.03      342.69      5.75 o 
   4  -4   4      151.48      158.15      4.16 o 
   5  -4   4      146.57      142.45      4.16 o 
   6  -4   4       68.69       66.94      4.50 o 
   7  -4   4        0.57       -0.27      1.67 o 
   8  -4   4        0.07        4.44      2.16 o 
   9  -4   4       25.92       27.30      6.11 o 
  10  -4   4        0.16       -0.81      3.37 o 
  -9  -3   4        0.97       -0.27      2.72 o 
  -8  -3   4       44.29       39.17      3.80 o 
  -7  -3   4        0.33        0.15      1.74 o 
  -6  -3   4       76.74       69.56      3.98 o 
  -5  -3   4      117.76       94.18      3.78 o 
  -4  -3   4      154.64      145.32      4.27 o 
  -3  -3   4        2.77        2.86      1.11 o 
  -2  -3   4       12.89       15.75      2.68 o 
  -1  -3   4       31.74       37.55      2.05 o 
   0  -3   4       60.93       57.10      2.36 o 
   1  -3   4       72.41       57.04      2.36 o 
   2  -3   4        7.96       10.71      1.52 o 
   3  -3   4     4546.86     4927.85     25.22 o 
   4  -3   4      134.50      131.82      3.36 o 
   5  -3   4       30.38       30.32      1.85 o 
   6  -3   4        0.03       -0.99      1.72 o 
   7  -3   4        3.63        5.28      2.89 o 
   8  -3   4       35.66       42.66      4.59 o 
   9  -3   4        8.03        7.64      2.98 o 
  10  -3   4        0.10        3.31      3.55 o 
  -9  -2   4        8.58        9.33      3.14 o 
  -8  -2   4       28.00       30.92      3.71 o 
  -7  -2   4        1.70        0.07      1.67 o 
  -6  -2   4        9.66        7.30      2.54 o 
  -5  -2   4       15.03       13.42      2.26 o 
  -4  -2   4       12.96       13.68      1.73 o 
  -3  -2   4      167.19      150.88      3.74 o 
  -2  -2   4      169.93      178.04      3.54 o 
  -1  -2   4      790.84      809.99      9.51 o 
   0  -2   4      641.24      651.59      6.19 o 
   1  -2   4        1.94        0.59      0.82 o 
   2  -2   4      164.83      186.94      3.68 o 
   3  -2   4        4.07        1.64      1.24 o 
   4  -2   4      203.98      196.38      6.29 o 
   5  -2   4      176.06      167.86      6.10 o 
   6  -2   4       12.06       15.46      2.74 o 
   7  -2   4       80.13       88.08      5.50 o 
   8  -2   4       81.10       81.35      6.08 o 
   9  -2   4        6.38       10.04      3.13 o 
  -9  -1   4       53.46       52.03      5.12 o 
  -8  -1   4        2.52        2.89      1.77 o 
  -7  -1   4       33.87       31.71      3.50 o 
  -6  -1   4      287.00      271.09      6.38 o 
  -5  -1   4      392.50      382.51      6.94 o 
  -4  -1   4      123.54      123.49      5.25 o 
  -3  -1   4      148.97      135.93      3.80 o 
  -2  -1   4      829.61      811.73      7.21 o 
  -1  -1   4       56.85       53.19      2.79 o 
   0  -1   4       76.64       80.70      2.28 o 
   1  -1   4      858.54      907.00      7.98 o 
   2  -1   4       80.30       83.20      7.15 o 
   3  -1   4      216.24      205.38      5.83 o 
   4  -1   4        6.67       10.68      2.24 o 
   5  -1   4      132.81      131.11      5.62 o 
   6  -1   4      116.14      107.90      5.61 o 
   7  -1   4      163.73      176.29      7.47 o 
   8  -1   4       13.83       16.68      3.53 o 
   9  -1   4       13.82        9.67      3.09 o 
 -10   0   4        0.12        2.14      3.83 o 
  -9   0   4       14.89       12.26      3.20 o 
  -8   0   4        4.87        3.71      1.70 o 
  -7   0   4       91.12       92.73      4.35 o 
  -6   0   4        6.91        6.61      1.67 o 
  -5   0   4      238.77      245.57      5.91 o 
  -4   0   4      257.31      262.66      5.74 o 
  -3   0   4       16.92       14.99      1.69 o 
  -2   0   4     1730.20     1852.43     27.64 o 
  -1   0   4      517.88      555.11      5.97 o 
   0   0   4       23.89       31.04      2.56 o 
   1   0   4       64.08       56.07      2.36 o 
   2   0   4       35.93       42.68      2.12 o 
   3   0   4       70.73       61.84      4.12 o 
   4   0   4        4.80        5.08      2.09 o 
   5   0   4        0.48       -0.16      1.57 o 
   6   0   4       88.01       93.69      5.94 o 
   7   0   4       45.17       54.05      5.37 o 
   8   0   4       64.72       68.61      6.35 o 
   9   0   4       24.26       28.88      6.48 o 
 -10   1   4        0.44        3.03      3.55 o 
  -9   1   4        0.43       -0.28      4.46 o 
  -8   1   4        8.67        8.13      2.67 o 
  -7   1   4      103.56      107.17      4.37 o 
  -6   1   4        4.33        3.97      1.47 o 
  -5   1   4      197.85      206.54      4.90 o 
  -4   1   4       33.35       30.12      2.19 o 
  -3   1   4      134.85      131.19      3.51 o 
  -2   1   4       61.60       57.97      2.58 o 
  -1   1   4        6.42        5.72      1.40 o 
   0   1   4      528.37      545.31      6.85 o 
   1   1   4      956.47     1052.38     13.66 o 
   2   1   4       10.70       11.34      1.71 o 
   3   1   4       10.86        9.45      1.48 o 
   4   1   4        0.67        2.08      2.31 o 
   5   1   4       16.27       14.90      2.84 o 
   6   1   4        5.00        7.09      2.66 o 
   7   1   4       25.80       31.61      4.25 o 
   8   1   4        0.45        7.18      2.38 o 
 -10   2   4        2.14       -1.80      2.11 o 
  -9   2   4        8.84        8.72      2.83 o 
  -8   2   4        0.07       -0.99      1.91 o 
  -7   2   4        0.47        1.47      1.73 o 
  -6   2   4       97.18       96.66      3.84 o 
  -5   2   4        0.08       -0.15      1.11 o 
  -4   2   4        0.85        2.32      1.29 o 
  -3   2   4       81.24       87.05      3.12 o 
  -2   2   4      198.63      194.53      4.37 o 
  -1   2   4       89.19       86.83      3.19 o 
   0   2   4     2319.00     2630.97     22.79 o 
   1   2   4       37.18       34.76      2.50 o 
   2   2   4      308.91      297.61      5.70 o 
   3   2   4       43.53       43.59      2.72 o 
   4   2   4       16.57       19.05      3.16 o 
   5   2   4       36.24       34.15      4.18 o 
   6   2   4        4.41        0.15      2.16 o 
   7   2   4        0.51       -3.48      2.32 o 
   8   2   4       14.43       12.95      3.45 o 
 -10   3   4        0.03       -3.08      2.05 o 
  -9   3   4        3.81        5.87      2.58 o 
  -8   3   4        0.81       -2.37      1.58 o 
  -7   3   4        0.03        1.76      1.77 o 
  -6   3   4      132.54      116.44      5.77 o 
  -5   3   4       39.32       37.47      2.62 o 
  -4   3   4       28.53       23.38      2.13 o 
  -3   3   4       59.33       67.23      3.04 o 
  -2   3   4        9.49       12.10      1.80 o 
  -1   3   4      122.40      117.30      3.84 o 
   0   3   4        0.68        1.20      1.38 o 
   1   3   4       90.68       88.63      3.72 o 
   2   3   4       24.94       30.34      2.78 o 
   3   3   4       19.77       18.63      2.39 o 
   4   3   4       21.08       19.71      3.35 o 
   5   3   4       13.39       11.12      3.05 o 
   6   3   4       15.82       15.56      6.05 o 
   7   3   4       32.58       35.01      5.09 o 
 -10   4   4        0.02        4.43      4.11 o 
  -9   4   4       39.28       44.11      5.37 o 
  -8   4   4        0.26        0.60      2.72 o 
  -7   4   4       12.53       17.81      3.33 o 
  -6   4   4        1.82        3.90      2.17 o 
  -5   4   4       21.98       23.11      3.34 o 
  -4   4   4      144.14      146.99      4.03 o 
  -3   4   4        2.61        3.03      1.30 o 
  -2   4   4       65.62       68.93      3.72 o 
  -1   4   4        6.17        8.43      1.84 o 
   0   4   4      333.02      345.96      6.91 o 
   1   4   4        1.28        0.23      1.47 o 
   2   4   4        7.50        7.23      2.10 o 
   3   4   4       28.06       26.92      2.95 o 
   4   4   4        3.36        4.64      2.67 o 
   5   4   4        7.51        6.04      3.13 o 
   6   4   4       10.10       12.89      3.35 o 
   7   4   4        4.78       10.44      2.94 o 
  -9   5   4        0.29       -0.62      2.49 o 
  -8   5   4       13.18       17.45      3.77 o 
  -7   5   4       35.93       31.98      4.40 o 
  -6   5   4        0.04       -0.12      2.25 o 
  -5   5   4      111.01      116.22      6.17 o 
  -4   5   4       73.35       66.02      5.33 o 
  -3   5   4        0.69       -0.66      1.77 o 
  -2   5   4      560.56      569.29      9.00 o 
  -1   5   4        5.40        7.03      1.89 o 
   0   5   4       24.81       23.07      2.70 o 
   1   5   4       15.88       12.47      2.38 o 
   2   5   4        8.38        8.01      2.26 o 
   3   5   4        2.30       -0.86      2.50 o 
   4   5   4       35.75       35.49      6.15 o 
   5   5   4       24.73       24.21      4.84 o 
   6   5   4        9.30       12.46      3.69 o 
  -9   6   4        7.45       14.69      3.63 o 
  -8   6   4        6.00        6.07      3.04 o 
  -7   6   4        0.00       -3.42      2.48 o 
  -6   6   4        9.36       13.57      3.43 o 
  -5   6   4       57.62       54.72      7.94 o 
  -4   6   4      127.81      128.46      7.34 o 
  -3   6   4      421.33      414.15     10.68 o 
  -2   6   4      591.95      572.32     10.55 o 
  -1   6   4       65.41       61.85      3.91 o 
   0   6   4      136.65      128.40      5.08 o 
   1   6   4       17.84       12.27      2.56 o 
   2   6   4        1.08        0.48      2.63 o 
   3   6   4       34.00       35.57      9.42 o 
   4   6   4        2.13        1.67      2.93 o 
   5   6   4        0.04       -5.40      5.34 o 
  -8   7   4        0.02        0.15      2.42 o 
  -7   7   4        0.00        3.96      2.98 o 
  -6   7   4        7.59        9.63      3.28 o 
  -5   7   4        5.35        0.47      3.16 o 
  -4   7   4       56.35       54.05      5.46 o 
  -3   7   4      269.64      258.01      9.24 o 
  -2   7   4       24.06       25.11      4.06 o 
  -1   7   4       85.68       88.97      4.81 o 
   0   7   4      177.05      174.24      7.18 o 
   1   7   4        0.17        2.88      2.66 o 
   2   7   4        0.00        3.35      2.37 o 
   3   7   4        0.73        0.33      2.76 o 
   4   7   4        7.04        2.39      2.95 o 
  -7   8   4        0.61        7.76      3.42 o 
  -6   8   4        1.25        0.57      2.70 o 
  -5   8   4        0.00       -3.30      2.20 o 
  -4   8   4       10.06       12.05      3.67 o 
  -3   8   4       44.34       51.96      5.55 o 
  -2   8   4        0.11       -4.15      3.38 o 
  -1   8   4       20.50       23.77      5.75 o 
   0   8   4       19.22       22.20      3.93 o 
   1   8   4       33.47       45.54      4.97 o 
   2   8   4        1.60       -0.34      2.93 o 
  -6   9   4        0.90        5.24      3.05 o 
  -5   9   4        0.00        1.57      4.04 o 
  -4   9   4        0.99        1.56      3.78 o 
  -3   9   4        1.69       -2.84      3.38 o 
  -2   9   4        0.06        0.72      5.56 o 
  -1   9   4        4.14       13.15      4.51 o 
   0   9   4       11.52        9.88      4.55 o 
   3 -13   5        0.46        8.57      3.18 o 
  -1 -12   5       11.86       11.64      3.04 o 
   0 -12   5        6.73        7.67      2.56 o 
   1 -12   5        1.84        3.63      2.47 o 
   2 -12   5        0.62        1.77      2.98 o 
   3 -12   5       28.48       28.58      5.63 o 
   4 -12   5        0.17       -1.64      2.59 o 
   5 -12   5        0.54        1.36      2.73 o 
   6 -12   5       29.50       38.88      5.95 o 
  -3 -11   5        2.56        4.56      3.31 o 
  -2 -11   5        9.04       12.11      2.85 o 
  -1 -11   5       13.40       16.43      3.11 o 
   0 -11   5      129.17      129.05      7.98 o 
   1 -11   5        3.98        7.32      2.87 o 
   2 -11   5       49.49       46.48      6.77 o 
   3 -11   5        0.78        0.30      3.36 o 
   4 -11   5        0.33       -1.49      2.87 o 
   5 -11   5        9.83       19.84      4.56 o 
   6 -11   5        1.86       -2.86      2.59 o 
   7 -11   5        0.24        2.01      2.42 o 
  -4 -10   5        1.95        2.96      2.10 o 
  -3 -10   5        0.69        0.11      1.83 o 
  -2 -10   5        1.57       -0.44      3.74 o 
  -1 -10   5       15.93       14.76      3.17 o 
   0 -10   5      126.06      127.97      6.38 o 
   1 -10   5       12.01       13.22      3.08 o 
   2 -10   5      376.12      374.95      9.91 o 
   3 -10   5       97.07       94.78      7.73 o 
   4 -10   5      105.96      100.85      6.52 o 
   5 -10   5       16.98       20.09      3.86 o 
   6 -10   5        1.01        5.82      2.85 o 
   7 -10   5        3.31       -0.45      2.49 o 
   8 -10   5        0.49       -6.14      4.09 o 
  -5  -9   5        1.58        3.97      4.24 o 
  -4  -9   5        0.10       -0.36      2.07 o 
  -3  -9   5        0.78        0.30      2.05 o 
  -2  -9   5        0.01       -1.38      2.05 o 
  -1  -9   5        5.93        2.71      2.09 o 
   0  -9   5        8.47        9.80      2.59 o 
   1  -9   5       67.18       67.29      4.88 o 
   2  -9   5      320.31      320.17      7.37 o 
   3  -9   5       27.48       26.48      3.23 o 
   4  -9   5      768.80      783.30     11.67 o 
   5  -9   5       15.42       15.08      3.48 o 
   6  -9   5        0.67       -0.40      2.37 o 
   7  -9   5        8.35        9.59      3.15 o 
   8  -9   5       10.89       20.47      5.09 o 
   9  -9   5       10.03        5.89      6.29 o 
  -6  -8   5        1.33        2.05      4.40 o 
  -5  -8   5        1.18       -0.07      2.61 o 
  -4  -8   5        1.04        2.90      2.14 o 
  -3  -8   5        5.76        2.49      2.22 o 
  -2  -8   5        2.88        1.60      2.04 o 
  -1  -8   5        1.55        2.57      2.01 o 
   0  -8   5        4.63        2.55      1.98 o 
   1  -8   5       32.52       37.20      3.02 o 
   2  -8   5       60.47       62.90      3.73 o 
   3  -8   5       34.95       32.56      3.11 o 
   4  -8   5     1262.68     1247.41     19.67 o 
   5  -8   5      140.38      129.84      5.10 o 
   6  -8   5        8.70        8.47      3.19 o 
   7  -8   5       29.58       28.34      5.74 o 
   8  -8   5       25.86       27.19      8.72 o 
   9  -8   5        4.19        1.08      2.93 o 
  -7  -7   5        1.44        2.86      2.98 o 
  -6  -7   5        9.57        8.53      3.73 o 
  -5  -7   5       27.77       32.44      5.22 o 
  -4  -7   5       10.06        9.91      2.77 o 
  -3  -7   5       29.23       27.22      3.58 o 
  -2  -7   5       12.43       14.83      2.75 o 
  -1  -7   5       12.03       10.48      1.74 o 
   0  -7   5        9.75       11.72      1.92 o 
   1  -7   5      115.71      109.27      4.07 o 
   2  -7   5       22.98       21.07      2.52 o 
   3  -7   5       61.98       59.74      3.60 o 
   4  -7   5      217.36      219.16      5.89 o 
   5  -7   5      643.78      633.35      9.93 o 
   6  -7   5        1.73        1.23      1.90 o 
   7  -7   5        4.54        4.57      3.56 o 
   8  -7   5        1.81        0.30      2.61 o 
   9  -7   5        1.63       -1.66      2.83 o 
  -7  -6   5       13.34       16.43      4.22 o 
  -6  -6   5       42.36       42.58      5.64 o 
  -5  -6   5        2.45        1.79      2.13 o 
  -4  -6   5        5.05        5.81      2.19 o 
  -3  -6   5       35.98       34.20      2.65 o 
  -2  -6   5       90.61       87.42      3.40 o 
  -1  -6   5      150.47      142.99      4.18 o 
   0  -6   5       12.07       12.13      1.91 o 
   1  -6   5       45.17       48.32      2.94 o 
   2  -6   5        3.51        4.56      1.63 o 
   3  -6   5      181.64      190.01      5.10 o 
   4  -6   5       23.22       26.88      3.33 o 
   5  -6   5       54.33       57.42      4.82 o 
   6  -6   5        1.12        3.14      1.83 o 
   7  -6   5       15.41       15.39      3.10 o 
   8  -6   5        5.02        3.26      4.64 o 
   9  -6   5        0.13        5.17      3.74 o 
  -8  -5   5        0.35        1.72      2.88 o 
  -7  -5   5       29.04       26.55      3.70 o 
  -6  -5   5       15.34       12.50      2.79 o 
  -5  -5   5        0.01       -1.93      1.28 o 
  -4  -5   5       21.44       20.80      2.36 o 
  -3  -5   5      177.25      186.43      4.91 o 
  -2  -5   5        0.96        0.56      1.20 o 
  -1  -5   5      107.04      107.92      4.73 o 
   0  -5   5       14.96       12.62      1.78 o 
   1  -5   5        6.85       11.95      1.82 o 
   2  -5   5      234.54      242.93      5.24 o 
   3  -5   5       15.37       12.32      2.49 o 
   4  -5   5        0.71        0.87      1.42 o 
   5  -5   5       15.01       22.04      2.38 o 
   6  -5   5        1.44        1.81      2.06 o 
   7  -5   5       28.13       29.84      3.70 o 
   8  -5   5       31.47       37.56      4.58 o 
   9  -5   5       23.46       24.45      5.88 o 
  -8  -4   5        0.63       -1.19      1.68 o 
  -7  -4   5        2.30       -1.44      1.84 o 
  -6  -4   5        9.21        9.72      2.12 o 
  -5  -4   5       23.32       19.12      2.43 o 
  -4  -4   5       33.81       32.87      2.70 o 
  -3  -4   5       26.34       23.66      2.24 o 
  -2  -4   5       34.20       34.54      2.61 o 
  -1  -4   5      121.82      125.58      3.87 o 
   0  -4   5       72.67       69.60      2.79 o 
   1  -4   5     5770.54     6325.69     30.73 o 
   2  -4   5       79.82       75.31      3.37 o 
   3  -4   5        2.27        0.95      1.09 o 
   4  -4   5        0.02       -0.41      1.08 o 
   5  -4   5       34.98       32.76      2.26 o 
   6  -4   5       27.72       30.73      4.06 o 
   7  -4   5       11.03       11.66      2.92 o 
   8  -4   5        7.24        6.25      2.88 o 
   9  -4   5       30.41       36.45      4.58 o 
  -9  -3   5        0.40       -1.88      2.18 o 
  -8  -3   5        0.15        2.60      1.82 o 
  -7  -3   5       12.36        5.41      1.94 o 
  -6  -3   5       51.38       51.95      3.61 o 
  -5  -3   5      110.72       99.61      3.94 o 
  -4  -3   5        9.66        9.36      1.68 o 
  -3  -3   5      135.31      132.16      3.77 o 
  -2  -3   5      329.05      309.50      7.11 o 
  -1  -3   5       39.02       35.90      1.98 o 
   0  -3   5      550.95      538.13      6.31 o 
   1  -3   5      855.62      908.13      8.83 o 
   2  -3   5      304.69      304.18      5.25 o 
   3  -3   5       33.78       39.71      2.15 o 
   4  -3   5       55.64       54.15      3.18 o 
   5  -3   5       19.81       17.75      2.92 o 
   6  -3   5        7.09        4.73      2.33 o 
   7  -3   5       42.79       35.20      4.26 o 
   8  -3   5       47.14       51.01      5.27 o 
   9  -3   5       14.92       12.79      3.31 o 
  -9  -2   5        5.45       12.12      4.96 o 
  -8  -2   5        7.75        9.89      3.24 o 
  -7  -2   5       20.08       17.08      2.39 o 
  -6  -2   5       18.67       14.77      2.53 o 
  -5  -2   5        8.15        8.06      2.04 o 
  -4  -2   5      169.87      160.26      4.34 o 
  -3  -2   5      126.79      125.59      3.34 o 
  -2  -2   5       30.09       33.92      2.82 o 
  -1  -2   5      113.24      100.53      6.33 o 
   0  -2   5      577.19      581.49      6.14 o 
   1  -2   5     1149.48     1175.15     10.06 o 
   2  -2   5       68.52       70.74      2.84 o 
   3  -2   5      202.60      200.21      6.48 o 
   4  -2   5       24.67       21.31      3.01 o 
   5  -2   5        6.57        6.34      2.19 o 
   6  -2   5       88.27      102.31      5.85 o 
   7  -2   5       17.95       20.23      3.58 o 
   8  -2   5        4.03        3.98      2.42 o 
   9  -2   5        1.59        2.46      2.61 o 
  -9  -1   5        4.70        3.91      2.64 o 
  -8  -1   5        2.35        6.87      2.55 o 
  -7  -1   5       21.57       22.18      2.72 o 
  -6  -1   5       38.69       35.99      3.02 o 
  -5  -1   5       24.64       22.78      2.36 o 
  -4  -1   5      431.47      443.97      6.94 o 
  -3  -1   5       69.98       68.45      2.56 o 
  -2  -1   5      490.66      451.74      7.98 o 
  -1  -1   5        1.05        1.21      1.38 o 
   0  -1   5      118.73      132.98      3.16 o 
   1  -1   5       94.64       78.43      3.39 o 
   2  -1   5       27.67       23.22      2.08 o 
   3  -1   5      282.36      249.09      7.79 o 
   4  -1   5      235.29      219.97      6.90 o 
   5  -1   5       29.60       31.05      3.75 o 
   6  -1   5       92.07       94.49      5.99 o 
   7  -1   5      121.31      131.24      6.88 o 
   8  -1   5        7.70       10.06      3.31 o 
   9  -1   5       12.23       10.70      2.90 o 
  -9   0   5        1.75       -0.73      2.28 o 
  -8   0   5        0.79       -1.71      1.88 o 
  -7   0   5       64.56       71.89      5.62 o 
  -6   0   5       97.96       96.26      4.07 o 
  -5   0   5       43.61       45.49      2.91 o 
  -4   0   5      440.96      431.94      8.50 o 
  -3   0   5      167.02      162.28      3.83 o 
  -2   0   5       47.22       49.37      3.32 o 
  -1   0   5      919.81      987.86      9.01 o 
   0   0   5       34.87       34.29      3.49 o 
   1   0   5       54.71       58.17      2.64 o 
   2   0   5      262.49      264.28      5.02 o 
   3   0   5        4.48        3.47      1.78 o 
   4   0   5       26.96       30.49      4.65 o 
   5   0   5      113.61      113.64      7.15 o 
   6   0   5       60.28       66.33      6.73 o 
   7   0   5        1.88        5.53      2.35 o 
   8   0   5        0.45        7.37      4.03 o 
  -9   1   5        0.61        2.64      2.39 o 
  -8   1   5       21.70       21.99      3.70 o 
  -7   1   5        0.22        0.00      2.00 o 
  -6   1   5       34.51       34.73      2.95 o 
  -5   1   5       66.54       66.17      3.39 o 
  -4   1   5        0.39        2.06      1.18 o 
  -3   1   5        5.81        6.18      1.42 o 
  -2   1   5     1021.83     1138.45     12.83 o 
  -1   1   5       20.62       17.87      1.99 o 
   0   1   5       53.15       59.12      2.84 o 
   1   1   5      196.72      226.27      5.00 o 
   2   1   5       46.80       48.60      2.86 o 
   3   1   5       77.22       73.75      3.25 o 
   4   1   5      179.32      178.31      6.77 o 
   5   1   5       29.50       26.75      3.85 o 
   6   1   5      302.17      301.99      9.93 o 
   7   1   5       26.05       23.76      4.25 o 
   8   1   5        1.73        4.32      3.27 o 
  -9   2   5        5.64        3.94      2.55 o 
  -8   2   5        8.13       11.07      2.90 o 
  -7   2   5       43.03       42.00      4.99 o 
  -6   2   5       10.67        7.61      2.27 o 
  -5   2   5        4.92        2.79      1.52 o 
  -4   2   5        7.98        8.16      1.73 o 
  -3   2   5       47.22       47.07      2.82 o 
  -2   2   5      459.27      494.58      7.46 o 
  -1   2   5       88.62       88.27      3.53 o 
   0   2   5        1.99        0.17      1.42 o 
   1   2   5       21.89       22.61      2.44 o 
   2   2   5        6.93        8.81      2.02 o 
   3   2   5        7.45        9.46      1.90 o 
   4   2   5        1.47        4.29      2.22 o 
   5   2   5        0.52        1.01      2.16 o 
   6   2   5       15.61       22.52      3.96 o 
   7   2   5        0.32        3.84      2.23 o 
  -9   3   5        1.28       -0.13      2.18 o 
  -8   3   5       24.98       27.77      4.07 o 
  -7   3   5       65.73       71.99      5.61 o 
  -6   3   5      140.72      141.44      6.47 o 
  -5   3   5       37.04       34.73      3.76 o 
  -4   3   5        6.04        7.30      1.73 o 
  -3   3   5      186.16      183.98      4.94 o 
  -2   3   5       24.08       23.05      2.43 o 
  -1   3   5       75.10       80.34      3.70 o 
   0   3   5        4.14        5.83      1.87 o 
   1   3   5        1.43        1.96      1.68 o 
   2   3   5        4.20        1.76      2.57 o 
   3   3   5       21.74       22.44      3.45 o 
   4   3   5       11.38       15.80      3.56 o 
   5   3   5        2.27        4.47      2.59 o 
   6   3   5        0.98        4.32      2.54 o 
   7   3   5       13.72       17.24      6.37 o 
  -9   4   5        0.89        0.57      2.22 o 
  -8   4   5        0.13       -0.03      2.24 o 
  -7   4   5       29.42       28.78      4.06 o 
  -6   4   5        4.87        4.46      2.28 o 
  -5   4   5        6.94        3.87      2.23 o 
  -4   4   5      158.81      163.41      6.51 o 
  -3   4   5      326.20      292.02      6.36 o 
  -2   4   5       24.51       20.78      2.46 o 
  -1   4   5       16.49       18.77      2.51 o 
   0   4   5        0.99        0.07      1.43 o 
   1   4   5      135.90      125.61      4.84 o 
   2   4   5        2.17        0.24      1.83 o 
   3   4   5       23.29       18.37      3.50 o 
   4   4   5       21.54       27.83      4.26 o 
   5   4   5        0.91        3.62      2.65 o 
   6   4   5        7.77        6.97      3.38 o 
  -9   5   5        0.04       -0.68      2.82 o 
  -8   5   5        3.43       -1.30      2.47 o 
  -7   5   5       11.07       10.45      3.06 o 
  -6   5   5       55.32       52.53      5.27 o 
  -5   5   5      252.25      231.41      8.48 o 
  -4   5   5      572.87      557.32     15.47 o 
  -3   5   5       40.53       44.52      3.26 o 
  -2   5   5      148.36      132.03      4.80 o 
  -1   5   5       83.30       85.91      4.29 o 
   0   5   5       69.46       73.30      4.22 o 
   1   5   5       13.53       11.40      2.42 o 
   2   5   5        6.17        5.96      2.16 o 
   3   5   5        8.05        3.84      3.04 o 
   4   5   5        0.06        1.74      4.51 o 
   5   5   5        0.50       -0.04      5.26 o 
  -8   6   5        0.48        0.84      3.93 o 
  -7   6   5        3.80        6.52      3.03 o 
  -6   6   5       27.18       34.74      4.74 o 
  -5   6   5      211.12      216.10      8.62 o 
  -4   6   5       53.11       56.96      5.56 o 
  -3   6   5        2.09        1.67      2.48 o 
  -2   6   5      116.53      115.73      4.82 o 
  -1   6   5       91.68       90.48      4.71 o 
   0   6   5        3.89        2.63      2.20 o 
   1   6   5       51.39       49.91      4.12 o 
   2   6   5       16.59       12.81      9.04 o 
   3   6   5       17.85       17.05      4.46 o 
   4   6   5        0.00       -0.71      5.17 o 
  -7   7   5        1.44       -3.37      2.25 o 
  -6   7   5       32.75       33.17      7.33 o 
  -5   7   5        0.01        1.13      2.41 o 
  -4   7   5        4.25        6.06      2.98 o 
  -3   7   5       44.48       48.17      5.33 o 
  -2   7   5        0.46        1.25      2.82 o 
  -1   7   5        7.33        9.40      2.57 o 
   0   7   5        7.65       11.52      3.19 o 
   1   7   5       29.98       36.13      4.52 o 
   2   7   5        0.51        1.75      2.99 o 
   3   7   5        1.15        1.08      3.14 o 
  -6   8   5       10.70       17.48      3.75 o 
  -5   8   5       19.07       20.98      3.97 o 
  -4   8   5       45.24       52.22      5.79 o 
  -3   8   5       12.91        9.60      3.81 o 
  -2   8   5       12.88       13.25      4.96 o 
  -1   8   5        8.82        5.10      4.48 o 
   0   8   5        0.69       -1.80      5.27 o 
   1   8   5        0.07       -1.18      2.87 o 
  -4   9   5        9.91       17.64      4.78 o 
  -3   9   5        0.02        4.78      4.30 o 
  -2   9   5        0.86        6.81      3.90 o 
  -1 -12   6        5.40       14.35      2.86 o 
   0 -12   6       20.65       22.88      3.49 o 
   1 -12   6        0.19        0.85      2.12 o 
   2 -12   6        2.13        1.92      2.48 o 
   3 -12   6       10.89       15.62      6.07 o 
   4 -12   6        0.29        5.85      3.67 o 
   5 -12   6        0.00       -0.67      8.14 o 
   6 -12   6        1.66        6.64      3.18 o 
  -3 -11   6        0.12        1.05      3.53 o 
  -2 -11   6       52.70       54.39      5.34 o 
  -1 -11   6        0.14        2.38      2.62 o 
   0 -11   6      138.20      135.14      6.99 o 
   1 -11   6      128.28      143.34      7.09 o 
   2 -11   6        5.33        2.73      2.60 o 
   3 -11   6       10.89        7.26      3.11 o 
   4 -11   6        9.67        9.91      4.84 o 
   5 -11   6        1.10        3.21      2.72 o 
   6 -11   6       11.91       21.04      4.19 o 
   7 -11   6        3.56        4.22      2.65 o 
  -4 -10   6        1.50       -1.20      2.33 o 
  -3 -10   6        3.82        4.95      2.28 o 
  -2 -10   6        2.68        6.18      2.40 o 
  -1 -10   6        0.15        2.54      2.11 o 
   0 -10   6       97.57      100.07      6.23 o 
   1 -10   6       75.87       78.07      5.58 o 
   2 -10   6      120.73      119.11     12.45 o 
   3 -10   6        0.95        1.85      2.39 o 
   4 -10   6        9.67        7.70      2.69 o 
   5 -10   6        2.75        6.00      3.90 o 
   6 -10   6       11.47       12.28      3.44 o 
   7 -10   6        0.01       -0.89      3.08 o 
   8 -10   6        0.03        0.97      3.20 o 
  -5  -9   6        2.89        4.85      2.50 o 
  -4  -9   6        0.82        1.58      1.93 o 
  -3  -9   6        2.96        2.24      4.26 o 
  -2  -9   6        1.85        4.72      2.25 o 
  -1  -9   6        1.66        3.53      2.39 o 
   0  -9   6        2.46        2.18      2.57 o 
   1  -9   6        5.30        9.97      2.65 o 
   2  -9   6      916.69      913.63     16.85 o 
   3  -9   6        4.65        6.01      2.72 o 
   4  -9   6       11.49       14.49      2.84 o 
   5  -9   6        0.21       -1.42      2.14 o 
   6  -9   6       12.38       10.97      3.37 o 
   7  -9   6       20.72       20.00      5.03 o 
   8  -9   6        6.59        4.65      3.52 o 
  -6  -8   6        0.25       -0.44      1.87 o 
  -5  -8   6        3.65        2.28      2.99 o 
  -4  -8   6        0.26       -0.60      1.90 o 
  -3  -8   6        1.91        0.94      2.18 o 
  -2  -8   6       19.65       14.07      2.99 o 
  -1  -8   6        9.53        9.48      2.65 o 
   0  -8   6       15.32       18.97      2.44 o 
   1  -8   6        2.30        1.71      1.71 o 
   2  -8   6        1.23        1.08      1.73 o 
   3  -8   6     1375.86     1363.39     19.34 o 
   4  -8   6      129.84      133.35      6.04 o 
   5  -8   6       45.47       47.72      3.88 o 
   6  -8   6        0.03        1.33      2.05 o 
   7  -8   6        0.47        3.40      3.84 o 
   8  -8   6        0.14        1.01      3.50 o 
   9  -8   6        2.44       -1.27      5.38 o 
  -7  -7   6        0.12        4.67      2.34 o 
  -6  -7   6        0.22        1.02      2.26 o 
  -5  -7   6       19.49       17.67      3.22 o 
  -4  -7   6        3.97        6.11      2.36 o 
  -3  -7   6        4.94        3.89      2.15 o 
  -2  -7   6       67.51       81.10      4.92 o 
  -1  -7   6       10.09       10.77      1.98 o 
   0  -7   6       12.45       17.07      2.24 o 
   1  -7   6       41.56       48.55      3.24 o 
   2  -7   6      139.62      143.27      4.83 o 
   3  -7   6       45.89       45.64      3.41 o 
   4  -7   6       34.30       36.44      3.27 o 
   5  -7   6        1.21        3.94      1.95 o 
   6  -7   6       13.44       10.65      3.07 o 
   7  -7   6       80.27       94.33      5.99 o 
   8  -7   6        8.09       18.36      5.09 o 
   9  -7   6        1.86       -2.34      2.72 o 
  -7  -6   6        0.24       -2.26      2.10 o 
  -6  -6   6        0.52        1.16      1.82 o 
  -5  -6   6        9.14        9.33      3.83 o 
  -4  -6   6        3.58        2.86      1.90 o 
  -3  -6   6       16.25       17.54      2.29 o 
  -2  -6   6      148.83      149.38      4.64 o 
  -1  -6   6       30.62       25.67      2.49 o 
   0  -6   6      500.44      498.97      7.87 o 
   1  -6   6       45.16       42.96      2.97 o 
   2  -6   6       22.51       25.86      2.59 o 
   3  -6   6      127.65      118.95      4.30 o 
   4  -6   6       14.36       10.99      2.15 o 
   5  -6   6       30.23       24.82      2.74 o 
   6  -6   6        1.20       -0.54      2.01 o 
   7  -6   6        0.18        0.41      2.04 o 
   8  -6   6       25.04       19.53      5.01 o 
   9  -6   6        0.01       -0.37      6.29 o 
  -8  -5   6        0.00        3.03      2.19 o 
  -7  -5   6        0.06       -2.63      1.75 o 
  -6  -5   6        0.11        1.43      1.89 o 
  -5  -5   6        8.95        7.45      1.95 o 
  -4  -5   6       31.84       33.85      2.93 o 
  -3  -5   6       16.93       15.13      2.12 o 
  -2  -5   6       15.86       21.28      2.27 o 
  -1  -5   6      290.34      302.75      5.83 o 
   0  -5   6      115.66      112.48      3.69 o 
   1  -5   6        5.00        2.82      1.33 o 
   2  -5   6        7.26        9.55      2.20 o 
   3  -5   6       15.33       14.74      2.19 o 
   4  -5   6       17.66       16.20      2.19 o 
   5  -5   6       39.21       44.81      4.30 o 
   6  -5   6        8.84        9.08      2.65 o 
   7  -5   6       58.06       50.70      4.95 o 
   8  -5   6        8.42        6.29      2.72 o 
   9  -5   6        0.01        2.24      5.59 o 
  -8  -4   6        3.89        5.89      2.78 o 
  -7  -4   6        2.53        3.09      1.84 o 
  -6  -4   6       12.93       15.30      3.11 o 
  -5  -4   6       21.90       24.52      2.68 o 
  -4  -4   6        1.95        2.64      1.39 o 
  -3  -4   6        1.14       -0.79      1.24 o 
  -2  -4   6        0.06       -1.64      1.10 o 
  -1  -4   6      132.26      124.54      3.50 o 
   0  -4   6       60.45       61.00      2.64 o 
   1  -4   6       39.63       42.75      2.50 o 
   2  -4   6       38.53       41.33      2.60 o 
   3  -4   6      179.00      168.94      4.96 o 
   4  -4   6      191.48      189.28      6.01 o 
   5  -4   6        0.08        1.32      2.34 o 
   6  -4   6       23.06       23.97      3.58 o 
   7  -4   6       82.60       77.61      5.95 o 
   8  -4   6        0.13        0.87      3.05 o 
   9  -4   6       15.80       18.54      5.85 o 
  -9  -3   6        4.83        3.55      3.74 o 
  -8  -3   6        8.97        3.96      4.37 o 
  -7  -3   6       20.81       14.43      2.92 o 
  -6  -3   6       58.60       51.68      3.65 o 
  -5  -3   6        7.65       10.46      1.85 o 
  -4  -3   6       10.49        8.50      1.65 o 
  -3  -3   6        4.24        2.12      1.17 o 
  -2  -3   6       78.76       74.75      4.57 o 
  -1  -3   6      487.20      473.66      8.65 o 
   0  -3   6      799.58      773.25      8.33 o 
   1  -3   6       74.22       83.51      2.92 o 
   2  -3   6        0.05        0.39      1.42 o 
   3  -3   6        6.65        6.03      1.42 o 
   4  -3   6      259.67      250.45      4.72 o 
   5  -3   6        5.00        7.50      2.62 o 
   6  -3   6        0.52        3.10      2.32 o 
   7  -3   6       10.25        7.90      2.91 o 
   8  -3   6       12.29        9.97      3.74 o 
   9  -3   6       17.30       10.71      7.92 o 
  -9  -2   6        4.49       12.26      3.50 o 
  -8  -2   6        3.50        4.08      2.75 o 
  -7  -2   6        0.18       -2.22      1.48 o 
  -6  -2   6       58.30       68.09      3.87 o 
  -5  -2   6      123.05      125.97      4.28 o 
  -4  -2   6       20.02       18.17      1.90 o 
  -3  -2   6        2.02        1.78      1.64 o 
  -2  -2   6      282.19      299.12     13.34 o 
  -1  -2   6       26.97       22.36      2.66 o 
   0  -2   6      110.32      110.92      2.82 o 
   1  -2   6       61.20       51.29      2.51 o 
   2  -2   6      564.23      525.88      9.10 o 
   3  -2   6        1.98       -0.44      2.20 o 
   4  -2   6       10.51        7.34      2.54 o 
   5  -2   6      221.01      218.79      9.00 o 
   6  -2   6        0.03       -2.94      1.96 o 
   7  -2   6        0.12        2.90      2.45 o 
   8  -2   6        8.51       10.40      3.08 o 
   9  -2   6        1.63        1.72      2.37 o 
  -9  -1   6        0.87       -1.14      2.38 o 
  -8  -1   6       36.05       40.31      4.34 o 
  -7  -1   6       15.08       18.23      3.07 o 
  -6  -1   6        7.46        6.67      2.14 o 
  -5  -1   6        0.21       -1.19      1.09 o 
  -4  -1   6        0.80       -1.40      0.93 o 
  -3  -1   6       23.43       38.70      3.38 o 
  -2  -1   6       70.31       69.77      3.98 o 
  -1  -1   6      219.75      221.49      6.10 o 
   0  -1   6       70.13       68.12      2.69 o 
   1  -1   6       62.08       76.99      3.06 o 
   2  -1   6      141.54      139.39      4.00 o 
   3  -1   6        9.09        9.43      1.46 o 
   4  -1   6      282.70      257.93      7.92 o 
   5  -1   6      501.02      497.20     11.82 o 
   6  -1   6       73.74       84.63      8.74 o 
   7  -1   6       12.54        8.97      2.95 o 
   8  -1   6        0.84        0.50      2.36 o 
  -9   0   6        2.56       -1.27      2.75 o 
  -8   0   6        3.23        3.74      2.58 o 
  -7   0   6        4.88        6.41      2.19 o 
  -6   0   6        8.24        6.41      2.13 o 
  -5   0   6        2.77        2.65      2.88 o 
  -4   0   6      446.87      436.97      8.50 o 
  -3   0   6       15.63       20.31      1.73 o 
  -2   0   6       18.78       18.19      1.59 o 
  -1   0   6       16.72       12.89      1.71 o 
   0   0   6       27.60       34.59      2.50 o 
   1   0   6      269.08      251.20      6.22 o 
   2   0   6      240.68      262.05      5.91 o 
   3   0   6       10.01        8.95      1.76 o 
   4   0   6      165.55      169.15      9.28 o 
   5   0   6        4.58        6.59      2.57 o 
   6   0   6        0.36        2.41      2.19 o 
   7   0   6      144.60      148.98      7.66 o 
   8   0   6        9.60       14.70      3.11 o 
  -9   1   6        1.53        3.90      4.16 o 
  -8   1   6        1.33        4.05      2.86 o 
  -7   1   6        2.24       -0.05      2.27 o 
  -6   1   6        0.75        1.04      1.62 o 
  -5   1   6        4.04        5.24      1.71 o 
  -4   1   6      227.59      235.25      5.69 o 
  -3   1   6        0.01       -0.12      1.11 o 
  -2   1   6       18.61       21.96      2.52 o 
  -1   1   6       24.92       24.05      2.35 o 
   0   1   6       41.46       41.62      3.30 o 
   1   1   6       19.48       16.89      2.31 o 
   2   1   6       65.24       74.09      4.38 o 
   3   1   6        8.41        9.31      2.71 o 
   4   1   6       67.42       64.68      5.23 o 
   5   1   6        0.95        2.86      2.35 o 
   6   1   6       19.47       14.81      3.47 o 
   7   1   6       93.91       91.65      6.94 o 
  -9   2   6        6.87        6.39      3.24 o 
  -8   2   6       79.26       76.02      8.15 o 
  -7   2   6       18.15       20.21      4.53 o 
  -6   2   6        3.63        4.05      2.24 o 
  -5   2   6       79.47       83.34      4.16 o 
  -4   2   6       51.67       52.88      3.25 o 
  -3   2   6      186.45      174.07      4.91 o 
  -2   2   6      246.09      262.01      5.94 o 
  -1   2   6        4.88        5.00      1.90 o 
   0   2   6       82.78       81.80      3.88 o 
   1   2   6       40.91       42.11      3.19 o 
   2   2   6       30.50       40.86      3.27 o 
   3   2   6        4.53        1.28      2.38 o 
   4   2   6       77.32       84.94      6.06 o 
   5   2   6        0.16       -2.17      2.11 o 
   6   2   6        7.77        6.59      3.56 o 
   7   2   6        0.67        1.10      3.07 o 
  -9   3   6        1.83       -0.89      3.84 o 
  -8   3   6       25.27       17.79      4.70 o 
  -7   3   6        1.67       -0.99      2.85 o 
  -6   3   6      112.52      111.48      6.44 o 
  -5   3   6      224.20      211.64      7.58 o 
  -4   3   6       65.51       67.11      3.75 o 
  -3   3   6       83.42       78.69      3.89 o 
  -2   3   6       32.12       32.30      2.95 o 
  -1   3   6       13.20       14.65      2.37 o 
   0   3   6       21.09       22.27      2.77 o 
   1   3   6       17.55       17.14      2.62 o 
   2   3   6       11.34       12.39      2.50 o 
   3   3   6        8.05        4.89      2.69 o 
   4   3   6        6.67        9.98      3.27 o 
   5   3   6        6.72        5.91      2.83 o 
   6   3   6        0.19        0.17      3.56 o 
  -9   4   6        0.16        1.07      5.45 o 
  -8   4   6       28.25       36.95      6.32 o 
  -7   4   6       15.97       17.83      4.59 o 
  -6   4   6      283.89      290.28      9.55 o 
  -5   4   6       37.67       49.89      4.81 o 
  -4   4   6        0.03        2.01      2.10 o 
  -3   4   6       46.93       48.55      3.53 o 
  -2   4   6        8.62        8.95      2.05 o 
  -1   4   6       80.57       72.40      4.17 o 
   0   4   6        5.12        4.99      2.16 o 
   1   4   6       32.84       26.50      3.30 o 
   2   4   6       35.24       30.21      3.41 o 
   3   4   6        6.29        8.34      2.82 o 
   4   4   6       44.57       49.19      5.48 o 
   5   4   6        6.05        9.19      3.49 o 
  -8   5   6        2.82       13.15      4.59 o 
  -7   5   6       30.34       31.14      5.88 o 
  -6   5   6        0.12        1.15      2.13 o 
  -5   5   6        0.00       -0.07      2.23 o 
  -4   5   6       85.25       81.00      5.92 o 
  -3   5   6       13.20       14.90      3.29 o 
  -2   5   6        0.84        0.59      1.71 o 
  -1   5   6      130.71      134.40      5.38 o 
   0   5   6        0.11        0.79      2.31 o 
   1   5   6       25.45       27.22      3.40 o 
   2   5   6        1.10        2.43      2.30 o 
   3   5   6       12.83       14.19      4.32 o 
   4   5   6       38.03       43.15     12.37 o 
  -7   6   6        4.76        1.21      3.31 o 
  -6   6   6       19.22       23.97      4.08 o 
  -5   6   6        2.36        3.41      2.55 o 
  -4   6   6       26.89       34.87      4.55 o 
  -3   6   6        2.70        2.41      2.74 o 
  -2   6   6       75.45       82.58      6.22 o 
  -1   6   6       29.50       35.53      3.74 o 
   0   6   6        4.61        6.43      2.51 o 
   1   6   6        5.95        8.60      3.08 o 
   2   6   6        8.46        7.15      3.59 o 
   3   6   6        0.34        3.00      2.60 o 
  -6   7   6       20.34       22.98      4.23 o 
  -5   7   6       22.15       23.38      4.00 o 
  -4   7   6        4.81        9.19      3.23 o 
  -3   7   6       22.13       21.82      4.09 o 
  -2   7   6        7.50        6.79      4.04 o 
  -1   7   6       22.01       29.36     12.23 o 
   0   7   6        0.39        2.84      2.55 o 
   1   7   6       12.21       11.45      4.10 o 
   2   7   6        2.40        4.27      3.49 o 
  -4   8   6       13.25       14.94      3.67 o 
  -3   8   6        1.14        2.05      2.58 o 
  -2   8   6       12.93       24.72      6.12 o 
  -1   8   6        6.01        3.20      8.50 o 
  -1 -12   7       45.16       45.76      5.01 o 
   0 -12   7       11.80       15.82      3.41 o 
   1 -12   7       11.98       11.80      3.07 o 
   2 -12   7       14.92       19.98      3.59 o 
   3 -12   7        1.79        1.91      2.75 o 
   4 -12   7        0.49        1.46      2.76 o 
   5 -12   7       20.16       23.55      4.64 o 
  -3 -11   7        0.43        4.49      2.35 o 
  -2 -11   7       28.32       29.66      4.08 o 
  -1 -11   7       16.42       22.00      3.66 o 
   0 -11   7        0.15       -1.58      2.10 o 
   1 -11   7        8.48        8.53      2.88 o 
   2 -11   7        0.22       -3.02      2.15 o 
   3 -11   7        1.41        4.82      2.64 o 
   4 -11   7        2.09        4.64      3.00 o 
   5 -11   7        5.15        5.53      2.89 o 
   6 -11   7        2.57        2.17      3.36 o 
   7 -11   7        3.34        5.05      4.19 o 
  -4 -10   7        1.91        5.90      2.68 o 
  -3 -10   7        2.17        3.46      2.35 o 
  -2 -10   7       15.19       20.17      3.52 o 
  -1 -10   7        0.67        2.94      2.14 o 
   0 -10   7      112.40      109.09      6.50 o 
   1 -10   7        7.10        7.27      3.18 o 
   2 -10   7       98.04       97.20      6.04 o 
   3 -10   7       24.84       20.95      4.05 o 
   4 -10   7       22.90       30.04      3.62 o 
   5 -10   7        6.21       11.32      3.34 o 
   6 -10   7       36.67       50.50      5.52 o 
   7 -10   7        8.26        8.60      5.37 o 
  -5  -9   7        0.07        4.16      2.24 o 
  -4  -9   7        1.37       -1.28      3.31 o 
  -3  -9   7        4.49        1.49      3.87 o 
  -2  -9   7        0.22        1.86      2.17 o 
  -1  -9   7        3.93        7.41      2.70 o 
   0  -9   7       58.98       60.50      4.95 o 
   1  -9   7      221.18      226.08      7.68 o 
   2  -9   7       15.18       16.84      2.96 o 
   3  -9   7       95.92      101.43      5.11 o 
   4  -9   7       21.80       21.31      3.21 o 
   5  -9   7       19.09       20.81      3.18 o 
   6  -9   7        0.12        3.30      3.55 o 
   7  -9   7       29.94       30.76      6.18 o 
   8  -9   7        0.82        0.75      2.86 o 
  -6  -8   7        3.37        2.96      2.09 o 
  -5  -8   7        0.55        0.13      2.00 o 
  -4  -8   7       29.09       24.05      6.19 o 
  -3  -8   7       29.22       32.83      3.81 o 
  -2  -8   7        9.26       12.74      3.05 o 
  -1  -8   7       38.55       31.78      3.73 o 
   0  -8   7        3.99        3.25      1.96 o 
   1  -8   7      124.66      130.39      4.90 o 
   2  -8   7      169.84      179.61      5.82 o 
   3  -8   7       11.63       10.46      2.37 o 
   4  -8   7        0.56       -2.22      1.71 o 
   5  -8   7       64.77       74.12      6.42 o 
   6  -8   7       55.81       64.57      5.63 o 
   7  -8   7       12.97        7.42      4.25 o 
   8  -8   7        1.49        3.45      3.15 o 
  -6  -7   7        9.29       12.38      3.13 o 
  -5  -7   7        7.86        3.70      3.98 o 
  -4  -7   7        8.93        9.72      3.00 o 
  -3  -7   7        4.70        5.69      2.53 o 
  -2  -7   7       45.76       51.41      5.75 o 
  -1  -7   7       42.85       49.99      3.53 o 
   0  -7   7       14.83       17.77      2.45 o 
   1  -7   7      145.74      142.31      4.85 o 
   2  -7   7       59.87       65.85      3.86 o 
   3  -7   7      110.15      101.49      4.43 o 
   4  -7   7        0.83        2.16      1.81 o 
   5  -7   7        2.26        4.84      1.93 o 
   6  -7   7      167.46      150.64      7.16 o 
   7  -7   7        0.81       -0.96      2.96 o 
   8  -7   7       18.84       16.71      6.19 o 
  -7  -6   7       10.70       11.14      3.04 o 
  -6  -6   7        0.10        3.33      2.50 o 
  -5  -6   7        0.38        5.05      3.83 o 
  -4  -6   7        0.05        1.37      2.09 o 
  -3  -6   7       18.87       24.19      3.25 o 
  -2  -6   7       14.22       15.86      2.26 o 
  -1  -6   7        0.55        1.30      1.47 o 
   0  -6   7       25.56       27.40      2.59 o 
   1  -6   7        0.11        0.71      1.41 o 
   2  -6   7       19.18       20.16      3.94 o 
   3  -6   7        1.02        1.50      1.46 o 
   4  -6   7        8.65        9.12      1.94 o 
   5  -6   7        0.07        2.75      2.32 o 
   6  -6   7       75.10       63.20      5.35 o 
   7  -6   7        4.15        5.82      2.65 o 
   8  -6   7        4.39        6.23      2.99 o 
   9  -6   7        0.02       -4.08      5.21 o 
  -8  -5   7       16.06       10.00      3.08 o 
  -7  -5   7        2.45       -1.57      2.13 o 
  -6  -5   7        5.90        9.73      3.03 o 
  -5  -5   7        4.13        6.35      2.21 o 
  -4  -5   7        2.60        3.69      2.15 o 
  -3  -5   7       17.03       17.63      2.73 o 
  -2  -5   7        3.00        1.85      1.33 o 
  -1  -5   7      448.35      461.04      7.19 o 
   0  -5   7       65.89       71.01      3.21 o 
   1  -5   7        2.33        2.11      2.14 o 
   2  -5   7       15.04       13.33      2.46 o 
   3  -5   7       17.19       16.77      2.20 o 
   4  -5   7       47.55       49.77      3.18 o 
   5  -5   7       11.83       10.12      2.80 o 
   6  -5   7        8.32        3.34      2.58 o 
   7  -5   7       15.98       12.78      3.31 o 
   8  -5   7      110.09      107.38      7.18 o 
   9  -5   7        3.66        8.25      2.93 o 
  -8  -4   7        0.18        1.69      2.77 o 
  -7  -4   7        0.11        0.46      1.78 o 
  -6  -4   7        9.20        7.92      2.50 o 
  -5  -4   7        0.02        0.01      1.52 o 
  -4  -4   7        3.57        1.86      1.73 o 
  -3  -4   7        5.96        7.29      2.16 o 
  -2  -4   7       53.70       52.72      4.19 o 
  -1  -4   7        7.74        3.99      2.01 o 
   0  -4   7      267.81      256.01      4.84 o 
   1  -4   7       16.92       18.03      1.98 o 
   2  -4   7      247.52      244.98      5.82 o 
   3  -4   7      147.76      153.56      4.53 o 
   4  -4   7       39.47       38.26      4.04 o 
   5  -4   7        2.34        0.88      2.40 o 
   6  -4   7        2.68       -1.14      2.14 o 
   7  -4   7       33.49       29.88      4.33 o 
   8  -4   7       22.63       25.62      6.88 o 
  -8  -3   7       20.68       24.38      3.70 o 
  -7  -3   7        0.79       -0.68      1.88 o 
  -6  -3   7        8.53        8.31      2.49 o 
  -5  -3   7        0.71        0.52      1.64 o 
  -4  -3   7        5.06        4.48      1.96 o 
  -3  -3   7        0.32        1.20      1.62 o 
  -2  -3   7        0.05        0.85      1.68 o 
  -1  -3   7      608.25      603.95     10.72 o 
   0  -3   7       52.52       52.26      3.88 o 
   1  -3   7        1.24        1.54      1.13 o 
   2  -3   7        0.04        1.35      1.20 o 
   3  -3   7      401.65      424.53      7.10 o 
   4  -3   7      120.89      107.70      6.93 o 
   5  -3   7       17.34       10.65      3.00 o 
   6  -3   7       39.42       37.62      4.74 o 
   7  -3   7        0.01       -0.36      2.31 o 
   8  -3   7        0.89        2.45      2.47 o 
  -8  -2   7        2.29        6.73      2.43 o 
  -7  -2   7        2.49        2.37      2.01 o 
  -6  -2   7        5.43        7.05      2.27 o 
  -5  -2   7       34.80       35.74      4.92 o 
  -4  -2   7       14.66       12.86      2.54 o 
  -3  -2   7       13.84        9.43      2.35 o 
  -2  -2   7       18.34       21.68      2.94 o 
  -1  -2   7      151.04      151.75      6.46 o 
   0  -2   7       15.20       16.71      1.87 o 
   1  -2   7       71.02       74.45      3.74 o 
   2  -2   7       55.88       61.46      3.03 o 
   3  -2   7      751.29      719.68      9.14 o 
   4  -2   7       58.04       50.41      5.29 o 
   5  -2   7        2.53        3.04      2.90 o 
   6  -2   7       17.08       24.31      5.05 o 
   7  -2   7        1.64       -1.80      3.10 o 
   8  -2   7       27.79       28.66      5.24 o 
  -9  -1   7        2.97        5.46      2.77 o 
  -8  -1   7       10.38       15.57      3.93 o 
  -7  -1   7        4.56        6.80      2.45 o 
  -6  -1   7       27.55       29.18      3.81 o 
  -5  -1   7       11.64        8.86      2.38 o 
  -4  -1   7        7.32       11.59      3.03 o 
  -3  -1   7       11.21       13.07      2.59 o 
  -2  -1   7       35.53       36.09      3.52 o 
  -1  -1   7        2.66        2.72      2.62 o 
   0  -1   7      119.75      122.65      3.79 o 
   1  -1   7       12.05       10.79      1.81 o 
   2  -1   7       87.56       87.59      4.29 o 
   3  -1   7       58.64       61.33      4.70 o 
   4  -1   7        9.54       12.27      2.71 o 
   5  -1   7      660.44      631.45     13.56 o 
   6  -1   7      104.28       99.84      6.56 o 
   7  -1   7       22.10       29.84      6.58 o 
   8  -1   7        0.29        0.98      4.05 o 
  -9   0   7       29.00       25.45      5.01 o 
  -8   0   7        7.65        8.16      3.64 o 
  -7   0   7        1.02        6.51      3.03 o 
  -6   0   7      121.84      116.44      5.90 o 
  -5   0   7       20.46       20.98      3.12 o 
  -4   0   7        2.01        1.97      1.71 o 
  -3   0   7      204.01      199.07      6.73 o 
  -2   0   7       65.94       64.06      4.38 o 
  -1   0   7       72.40       63.42      3.13 o 
   0   0   7       30.56       24.24      2.44 o 
   1   0   7        2.04        3.67      1.66 o 
   2   0   7       58.13       60.56      3.40 o 
   3   0   7      184.16      191.32      7.19 o 
   4   0   7       54.68       58.71      5.17 o 
   5   0   7      460.37      476.47     12.35 o 
   6   0   7       75.01       84.74      6.69 o 
   7   0   7       42.58       45.29      5.27 o 
  -9   1   7       26.19       34.07      8.70 o 
  -8   1   7        0.34       -0.26      2.51 o 
  -7   1   7      114.07      134.22     10.02 o 
  -6   1   7        1.70        0.23      2.46 o 
  -5   1   7       18.67       23.95      3.46 o 
  -4   1   7       26.56       32.66      4.03 o 
  -3   1   7        5.93        5.71      1.54 o 
  -2   1   7        7.83        7.50      1.76 o 
  -1   1   7        2.33        2.36      1.60 o 
   0   1   7       29.19       39.18      3.15 o 
   1   1   7       94.52       87.13      4.09 o 
   2   1   7       10.21       12.73      2.40 o 
   3   1   7        0.47       -0.28      2.28 o 
   4   1   7       46.51       44.29      4.89 o 
   5   1   7       15.52       16.74      3.53 o 
   6   1   7        0.25        2.35      2.89 o 
   7   1   7       30.55       30.17      4.36 o 
  -8   2   7        3.51        5.59      2.79 o 
  -7   2   7      157.76      173.00     10.19 o 
  -6   2   7       13.84       12.72      3.88 o 
  -5   2   7       47.80       45.49      6.07 o 
  -4   2   7       62.48       60.04      4.71 o 
  -3   2   7       80.90       77.28      3.84 o 
  -2   2   7        7.91        7.77      1.93 o 
  -1   2   7        4.15        3.85      1.80 o 
   0   2   7       23.09       25.15      2.89 o 
   1   2   7       11.32       14.24      2.58 o 
   2   2   7        0.86        0.28      1.91 o 
   3   2   7        4.67        4.88      2.79 o 
   4   2   7        0.26       -1.89      2.38 o 
   5   2   7       11.01        7.38      3.14 o 
   6   2   7        0.01        3.87      2.10 o 
  -8   3   7       27.43       33.00      7.77 o 
  -7   3   7        0.77       -2.78      2.85 o 
  -6   3   7        4.27       10.15      3.72 o 
  -5   3   7       38.88       47.28      6.36 o 
  -4   3   7        7.80       12.00      3.84 o 
  -3   3   7       47.84       48.77      3.53 o 
  -2   3   7       87.18       93.52      5.43 o 
  -1   3   7       17.84       22.68      5.18 o 
   0   3   7       29.89       25.81      3.17 o 
   1   3   7      104.49      100.31      4.88 o 
   2   3   7       10.86       10.71      3.79 o 
   3   3   7       15.87       18.97      3.80 o 
   4   3   7       14.14       18.14      3.66 o 
   5   3   7        5.19        2.22      2.51 o 
  -8   4   7        2.88       -2.45      2.99 o 
  -7   4   7        0.00       -0.67      2.73 o 
  -6   4   7        1.08        3.45      3.07 o 
  -5   4   7       15.98       14.27      3.95 o 
  -4   4   7        9.38        8.94      3.70 o 
  -3   4   7       12.61       13.39      3.99 o 
  -2   4   7        8.72       10.50      2.48 o 
  -1   4   7        7.21        5.69      2.23 o 
   0   4   7       52.29       50.08      4.09 o 
   1   4   7        0.01       -2.66      1.89 o 
   2   4   7      114.84      103.97      7.19 o 
   3   4   7       38.00       40.14      5.03 o 
   4   4   7       21.46       22.52      8.79 o 
  -7   5   7        2.72        6.64      3.55 o 
  -6   5   7       36.57       37.53      6.18 o 
  -5   5   7        0.00       -1.50      4.20 o 
  -4   5   7       17.66       23.13      4.87 o 
  -3   5   7       54.71       62.10      6.15 o 
  -2   5   7        1.96        3.78      2.85 o 
  -1   5   7       10.75        9.96      2.56 o 
   0   5   7       19.30       12.28      2.90 o 
   1   5   7       10.94        8.25      3.04 o 
   2   5   7        1.64        0.72      2.45 o 
   3   5   7        3.08        0.11      2.48 o 
  -6   6   7        2.66        1.77      3.07 o 
  -5   6   7        0.00       -2.04      2.73 o 
  -4   6   7        2.99        0.48      2.79 o 
  -3   6   7       10.47       11.84      3.43 o 
  -2   6   7        2.71        1.89      2.72 o 
  -1   6   7       19.90       22.55      4.43 o 
   0   6   7        0.33        0.00      2.09 o 
   1   6   7        0.40        8.12      3.70 o 
   2   6   7       10.10        8.38      3.31 o 
  -5   7   7        2.56       -0.69      2.87 o 
  -4   7   7        0.06       -1.16      2.95 o 
  -3   7   7        3.08        3.59      3.79 o 
  -2   7   7        7.94        7.63      3.16 o 
  -1   7   7       10.37        6.71      4.67 o 
   0   7   7        0.79       -1.85      3.91 o 
   0 -12   8       10.31       15.28      3.85 o 
   1 -12   8       10.21        8.03      3.03 o 
   2 -12   8        6.74        5.54      3.39 o 
   3 -12   8       11.19       14.38      3.12 o 
   4 -12   8        6.97       12.15      4.62 o 
   5 -12   8        3.68       10.37      3.58 o 
  -2 -11   8       18.94       18.49      3.78 o 
  -1 -11   8        4.93       -1.22      2.06 o 
   0 -11   8       15.19        7.74      2.98 o 
   1 -11   8        0.89       -0.59      2.29 o 
   2 -11   8       17.16       18.43      3.89 o 
   3 -11   8        4.15        4.93      2.55 o 
   4 -11   8        1.06        2.40      2.46 o 
   5 -11   8        6.31       10.19      3.53 o 
   6 -11   8       12.78       13.20     10.72 o 
  -4 -10   8        0.03        0.91      4.45 o 
  -3 -10   8        1.38        0.78      2.14 o 
  -2 -10   8       46.96       51.33      6.16 o 
  -1 -10   8       18.97       22.10      4.57 o 
   0 -10   8        0.03        0.81      2.32 o 
   1 -10   8       27.58       20.78      3.74 o 
   2 -10   8        2.56        4.70      2.61 o 
   3 -10   8        3.05        3.97      2.20 o 
   4 -10   8        7.69        6.16      2.53 o 
   5 -10   8       23.05       28.08      3.75 o 
   6 -10   8        0.00        5.91      3.79 o 
   7 -10   8        4.44       -0.77      3.00 o 
  -5  -9   8        2.04        7.22      3.52 o 
  -4  -9   8        0.01       -2.85      1.96 o 
  -3  -9   8       12.95        9.23      3.08 o 
  -2  -9   8        0.00        4.47      2.77 o 
  -1  -9   8       80.78       84.37      7.29 o 
   0  -9   8      248.13      268.99      8.52 o 
   1  -9   8      204.30      201.81      6.35 o 
   2  -9   8        1.13       -0.36      2.06 o 
   3  -9   8       36.11       49.23      4.13 o 
   4  -9   8       25.13       28.37      3.36 o 
   5  -9   8       43.54       48.13      4.35 o 
   6  -9   8       29.05       35.43      4.92 o 
   7  -9   8       13.81       11.44      4.54 o 
  -5  -8   8        7.32        7.70      4.56 o 
  -4  -8   8        7.06        7.91      3.83 o 
  -3  -8   8       37.61       33.25      5.06 o 
  -2  -8   8       20.39       16.64      3.93 o 
  -1  -8   8       15.25       17.54      3.88 o 
   0  -8   8        2.52        2.15      1.94 o 
   1  -8   8      138.95      135.87      7.17 o 
   2  -8   8      115.81      110.41      4.91 o 
   3  -8   8        1.02        0.82      2.24 o 
   4  -8   8      195.47      178.52      6.51 o 
   5  -8   8       76.99       73.95      6.71 o 
   6  -8   8        3.65        2.23      2.86 o 
   7  -8   8        2.75        8.50      3.83 o 
   8  -8   8        2.52        2.91      3.53 o 
  -6  -7   8        0.17        1.49      2.82 o 
  -5  -7   8        2.23        3.08      2.47 o 
  -4  -7   8        0.14       -0.65      2.20 o 
  -3  -7   8        0.43        0.18      2.25 o 
  -2  -7   8       38.39       39.87      4.15 o 
  -1  -7   8        6.25        6.44      2.47 o 
   0  -7   8        9.33       12.86      2.26 o 
   1  -7   8       92.47       92.87      4.28 o 
   2  -7   8       28.82       34.42      3.23 o 
   3  -7   8        0.29       -1.02      1.56 o 
   4  -7   8       99.29       82.21      4.40 o 
   5  -7   8       33.68       31.94      4.40 o 
   6  -7   8        3.95        3.53      3.16 o 
   7  -7   8       14.10       14.22      3.39 o 
   8  -7   8        1.57       -3.90      2.78 o 
  -7  -6   8        0.05        3.19      2.26 o 
  -6  -6   8        0.08       -0.31      2.42 o 
  -5  -6   8        0.77        0.40      2.20 o 
  -4  -6   8        6.89       11.62      2.51 o 
  -3  -6   8       16.99       14.78      2.99 o 
  -2  -6   8       10.90       10.84      2.65 o 
  -1  -6   8       29.48       30.38      3.65 o 
   0  -6   8        9.26        6.76      2.31 o 
   1  -6   8       12.40       15.77      2.32 o 
   2  -6   8        7.19        5.84      1.93 o 
   3  -6   8       26.71       27.43      2.89 o 
   4  -6   8        1.19       -0.80      1.35 o 
   5  -6   8       38.27       28.63      4.16 o 
   6  -6   8      200.89      170.01      7.69 o 
   7  -6   8       31.35       30.43      4.29 o 
   8  -6   8        7.81       13.78      3.25 o 
  -7  -5   8        0.80        2.77      2.32 o 
  -6  -5   8        4.30        1.75      2.49 o 
  -5  -5   8        0.20       -1.64      1.70 o 
  -4  -5   8       18.97       23.06      3.45 o 
  -3  -5   8       12.35       12.98      2.77 o 
  -2  -5   8       12.84       11.61      2.61 o 
  -1  -5   8        0.95        0.83      1.87 o 
   0  -5   8      270.31      260.07      7.66 o 
   1  -5   8        2.10        2.31      1.33 o 
   2  -5   8       38.56       41.54      3.00 o 
   3  -5   8        0.07       -0.69      1.45 o 
   4  -5   8        0.16        1.60      1.92 o 
   5  -5   8       52.36       56.61      6.20 o 
   6  -5   8        3.36        1.89      3.05 o 
   7  -5   8        9.35        6.58      2.83 o 
   8  -5   8        0.00        2.23      2.59 o 
  -8  -4   8        0.92        5.91      3.91 o 
  -7  -4   8        3.85        4.33      2.65 o 
  -6  -4   8       15.87       18.54      3.22 o 
  -5  -4   8        0.11       -0.54      1.86 o 
  -4  -4   8        0.28        3.21      2.88 o 
  -3  -4   8      203.67      201.48      7.19 o 
  -2  -4   8        7.43       10.14      2.55 o 
  -1  -4   8       80.36       86.59      5.11 o 
   0  -4   8       36.11       40.33      3.80 o 
   1  -4   8      481.53      455.45      8.19 o 
   2  -4   8       46.78       46.08      3.90 o 
   3  -4   8        5.16        3.18      1.60 o 
   4  -4   8       23.13       23.67      3.59 o 
   5  -4   8      108.05      110.70      6.29 o 
   6  -4   8       35.04       34.61      4.64 o 
   7  -4   8        0.11        3.49      2.59 o 
   8  -4   8        2.64        5.82      2.64 o 
  -8  -3   8        2.42       -1.24      2.36 o 
  -7  -3   8        0.32        1.07      2.10 o 
  -6  -3   8        1.19       -0.31      2.19 o 
  -5  -3   8        9.62       11.22      2.76 o 
  -4  -3   8        3.36        4.69      2.29 o 
  -3  -3   8       21.80       20.96      3.28 o 
  -2  -3   8      211.15      208.20     10.89 o 
  -1  -3   8      269.69      276.01      7.85 o 
   0  -3   8       35.73       37.11      3.73 o 
   1  -3   8      959.10      943.70     13.94 o 
   2  -3   8       25.13       24.41      2.51 o 
   3  -3   8      104.51      102.24      5.49 o 
   4  -3   8       21.18       20.26      4.01 o 
   5  -3   8       33.65       30.50      5.51 o 
   6  -3   8        8.85       12.81      3.37 o 
   7  -3   8        0.22        0.81      2.99 o 
   8  -3   8        0.99        5.11      2.70 o 
  -8  -2   8        5.62        9.55      4.79 o 
  -7  -2   8       15.69       13.31      2.99 o 
  -6  -2   8        0.00        0.19      1.95 o 
  -5  -2   8       10.03        7.96      2.56 o 
  -4  -2   8        3.05        4.46      2.06 o 
  -3  -2   8       61.14       59.01      6.00 o 
  -2  -2   8        5.11        4.73      2.18 o 
  -1  -2   8        7.32        6.36      2.21 o 
   0  -2   8        2.62        0.39      1.90 o 
   1  -2   8      363.71      348.98      7.78 o 
   2  -2   8       55.37       59.19      3.41 o 
   3  -2   8      354.88      314.08     12.04 o 
   4  -2   8      371.69      350.24      9.93 o 
   5  -2   8        1.41        0.67      2.56 o 
   6  -2   8        0.85        0.60      4.57 o 
   7  -2   8        9.21        8.18      3.81 o 
  -8  -1   8        3.86        2.50      2.75 o 
  -7  -1   8        0.87        3.72      2.63 o 
  -6  -1   8        4.09        5.79      2.40 o 
  -5  -1   8       15.39       13.34      3.10 o 
  -4  -1   8        6.33        6.22      2.46 o 
  -3  -1   8       17.65       17.18      3.08 o 
  -2  -1   8        0.87       -0.56      1.51 o 
  -1  -1   8        7.67        8.02      2.44 o 
   0  -1   8       35.14       36.00      3.76 o 
   1  -1   8       22.08       21.95      2.61 o 
   2  -1   8      125.05      116.22      5.13 o 
   3  -1   8     1680.95     1708.68     21.37 o 
   4  -1   8       85.70       97.92      6.06 o 
   5  -1   8       47.35       43.40      4.91 o 
   6  -1   8      110.19      117.81      8.37 o 
   7  -1   8        2.39        6.15      2.43 o 
  -8   0   8        3.78       -2.35      2.41 o 
  -7   0   8        4.76        5.22      3.08 o 
  -6   0   8       15.27       17.74      3.58 o 
  -5   0   8        0.26        0.58      1.78 o 
  -4   0   8        5.04        1.99      2.15 o 
  -3   0   8        0.25        0.35      2.27 o 
  -2   0   8        2.79        0.95      1.95 o 
  -1   0   8        0.32       -0.72      2.21 o 
   0   0   8       42.68       45.02      3.26 o 
   1   0   8       17.20       16.34      2.50 o 
   2   0   8        1.74        2.32      2.03 o 
   3   0   8       19.02       21.86      4.30 o 
   4   0   8        8.08       10.75      3.21 o 
   5   0   8        5.48        4.08      2.68 o 
   6   0   8       40.74       48.36      5.32 o 
  -8   1   8       19.04       13.81      4.14 o 
  -7   1   8       42.61       43.13      6.54 o 
  -6   1   8       21.04       21.52      4.81 o 
  -5   1   8       29.12       27.48      3.76 o 
  -4   1   8       26.91       23.76      3.64 o 
  -3   1   8       34.50       36.11      4.13 o 
  -2   1   8       30.56       27.95      4.97 o 
  -1   1   8        1.92        2.69      2.08 o 
   0   1   8        8.25        7.10      2.24 o 
   1   1   8        0.22       -1.18      1.82 o 
   2   1   8        0.69       -0.29      2.48 o 
   3   1   8       38.16       36.57      4.66 o 
   4   1   8        3.91        4.07      2.58 o 
   5   1   8        0.02        2.72      2.15 o 
   6   1   8        1.92       -1.62      1.83 o 
  -8   2   8       13.69       10.02      4.17 o 
  -7   2   8       10.82       10.40      3.70 o 
  -6   2   8       13.35        7.68      3.29 o 
  -5   2   8       19.67       18.35      4.24 o 
  -4   2   8        0.16        0.30      2.53 o 
  -3   2   8        1.64        1.56      2.30 o 
  -2   2   8       14.74       11.63      2.83 o 
  -1   2   8        7.30        5.36      2.50 o 
   0   2   8        2.73        2.08      2.17 o 
   1   2   8       33.07       27.67      3.31 o 
   2   2   8        8.79        6.31      2.94 o 
   3   2   8        2.14       -0.02      2.52 o 
   4   2   8        0.67        1.32      2.62 o 
   5   2   8        1.43        0.87      2.24 o 
  -7   3   8        3.52        4.58      3.15 o 
  -6   3   8        0.10        3.67      3.08 o 
  -5   3   8       15.15       16.68      4.27 o 
  -4   3   8        5.81        7.06      3.48 o 
  -3   3   8        6.43        4.55      2.31 o 
  -2   3   8       15.07       14.66      3.20 o 
  -1   3   8       13.90       11.99      3.02 o 
   0   3   8      175.87      159.80      6.70 o 
   1   3   8       42.72       36.33      3.90 o 
   2   3   8       11.50        6.82      2.92 o 
   3   3   8        2.24        2.75      4.74 o 
   4   3   8        0.40        4.21      2.82 o 
  -7   4   8        6.51        5.78      3.17 o 
  -6   4   8       20.43       33.43      5.92 o 
  -5   4   8        9.38        8.60      3.90 o 
  -4   4   8        0.06       -0.66      5.51 o 
  -3   4   8       19.16       20.31      5.24 o 
  -2   4   8       23.14       23.29      4.07 o 
  -1   4   8       67.80       69.53      5.54 o 
   0   4   8       49.01       43.53      4.11 o 
   1   4   8        1.32        6.48      2.72 o 
   2   4   8       14.33       14.37      3.53 o 
   3   4   8       31.61       30.57      4.89 o 
  -6   5   8        1.50        0.59      3.31 o 
  -5   5   8        8.12       12.84      4.13 o 
  -4   5   8        5.77        1.24      3.23 o 
  -3   5   8        0.03       -1.99      2.85 o 
  -2   5   8       25.30       31.11      5.68 o 
  -1   5   8       18.15       25.11      3.99 o 
   0   5   8       41.94       36.06      3.99 o 
   1   5   8        0.73       -1.62      2.50 o 
   2   5   8        4.08        1.66      2.89 o 
  -4   6   8        5.33        8.58      3.53 o 
  -3   6   8        0.57       -1.92      2.82 o 
  -2   6   8        0.35       -0.94      5.12 o 
  -1   6   8       15.83       21.29     10.16 o 
   0   6   8        0.38        3.86      3.49 o 
   1 -12   9        9.00        8.44      3.86 o 
   2 -12   9        0.92       -3.17      2.44 o 
   3 -12   9        0.20        9.89      3.45 o 
  -2 -11   9        0.11        7.45      2.81 o 
  -1 -11   9        2.19        6.45      3.27 o 
   0 -11   9       33.34       34.87      5.33 o 
   1 -11   9        4.93        5.62      3.31 o 
   2 -11   9        0.17        4.56      3.19 o 
   3 -11   9        5.94        1.31      2.42 o 
   4 -11   9        1.42        3.84      2.45 o 
   5 -11   9        0.25        4.85      5.86 o 
  -3 -10   9       12.96       11.79     10.46 o 
  -2 -10   9       26.49       24.51      4.52 o 
  -1 -10   9       33.93       34.15      5.63 o 
   0 -10   9        1.89        1.12      2.86 o 
   1 -10   9        7.13        5.48      3.21 o 
   2 -10   9        3.00       -2.42      4.48 o 
   3 -10   9       38.97       43.87      4.17 o 
   4 -10   9        0.39       -2.86      1.90 o 
   5 -10   9        0.16       -3.23      2.75 o 
   6 -10   9        0.30       -8.96     11.07 o 
  -4  -9   9        3.97        7.72      2.83 o 
  -3  -9   9        5.72       11.14      4.44 o 
  -2  -9   9        3.10        5.06      3.17 o 
  -1  -9   9       10.95       12.20      3.74 o 
   0  -9   9       44.80       40.17      5.48 o 
   1  -9   9        1.67       -0.98      2.41 o 
   2  -9   9      184.67      190.64     10.28 o 
   3  -9   9       19.89       16.60      2.92 o 
   4  -9   9        7.97       12.96      2.89 o 
   5  -9   9        5.42       11.71      4.46 o 
   6  -9   9        3.50       19.53      5.05 o 
   7  -9   9        0.94        1.12      3.36 o 
  -5  -8   9        1.62       -0.59      4.11 o 
  -4  -8   9        6.28        4.90      2.61 o 
  -3  -8   9        0.15       -1.41      2.29 o 
  -2  -8   9        7.18       10.86      3.69 o 
  -1  -8   9      104.79      114.83      7.97 o 
   0  -8   9       52.27       54.56      4.96 o 
   1  -8   9        9.15       11.36      3.27 o 
   2  -8   9      224.11      209.36      7.74 o 
   3  -8   9       57.01       48.45      4.35 o 
   4  -8   9       11.77       15.92      2.88 o 
   5  -8   9       22.71       25.04      4.01 o 
   6  -8   9        9.32        7.92      3.02 o 
   7  -8   9        4.87       -1.00      3.33 o 
  -6  -7   9        0.18        1.51      3.56 o 
  -5  -7   9        1.26       -2.10      2.93 o 
  -4  -7   9        0.27       -2.17      2.69 o 
  -3  -7   9        9.46        8.86      3.50 o 
  -2  -7   9        8.26        7.16      3.31 o 
  -1  -7   9        5.56        5.24      2.61 o 
   0  -7   9       23.60       21.15      3.59 o 
   1  -7   9        9.73       11.48      3.08 o 
   2  -7   9        0.03       -0.44      2.18 o 
   3  -7   9       33.40       26.21      3.12 o 
   4  -7   9      134.59      111.43      9.98 o 
   5  -7   9        0.80        0.56      2.54 o 
   6  -7   9        8.48        8.15      3.18 o 
   7  -7   9        0.88       -0.83      3.26 o 
  -6  -6   9        1.03       -0.01      2.24 o 
  -5  -6   9        2.85        2.32      3.19 o 
  -4  -6   9        4.55        3.58      3.54 o 
  -3  -6   9       12.08       13.38      2.99 o 
  -2  -6   9        3.58        4.17      2.43 o 
  -1  -6   9       10.10       11.23      3.03 o 
   0  -6   9       24.57       25.74      3.66 o 
   1  -6   9       11.16       11.56      2.87 o 
   2  -6   9        3.32        3.45      2.98 o 
   3  -6   9        5.20        6.01      2.04 o 
   4  -6   9      129.20      104.96      6.01 o 
   5  -6   9        2.10        8.16      3.05 o 
   6  -6   9        2.01        4.24      2.70 o 
   7  -6   9        2.19        3.47      2.28 o 
  -7  -5   9        0.18       -1.95      2.83 o 
  -6  -5   9        0.33        1.80      2.34 o 
  -5  -5   9       16.76       17.77      4.67 o 
  -4  -5   9       18.46       20.39      3.47 o 
  -3  -5   9        0.01        1.40      2.29 o 
  -2  -5   9       36.92       35.03      4.19 o 
  -1  -5   9      143.22      142.35      6.34 o 
   0  -5   9       47.45       50.18      4.50 o 
   1  -5   9        5.72        5.96      2.46 o 
   2  -5   9       55.20       56.91      4.62 o 
   3  -5   9       20.55       22.35      3.16 o 
   4  -5   9       31.98       24.90      3.87 o 
   5  -5   9       22.75       22.89      4.35 o 
   6  -5   9        1.29        7.83      2.97 o 
   7  -5   9        0.09        0.90      2.19 o 
  -7  -4   9        1.30       -0.64      3.80 o 
  -6  -4   9        0.01       -2.73      1.82 o 
  -5  -4   9       21.61       20.01      3.54 o 
  -4  -4   9        3.65        1.15      2.22 o 
  -3  -4   9       32.44       30.40      4.01 o 
  -2  -4   9        4.02        3.28      3.66 o 
  -1  -4   9      494.74      489.32     11.01 o 
   0  -4   9      320.64      327.05      8.99 o 
   1  -4   9       32.66       26.08      3.61 o 
   2  -4   9        2.74        1.35      2.11 o 
   3  -4   9       94.45      100.58      5.72 o 
   4  -4   9        3.92       -0.44      2.36 o 
   5  -4   9        0.98        2.27      2.76 o 
   6  -4   9        1.73        4.47      2.62 o 
   7  -4   9       22.85       19.97      3.87 o 
  -7  -3   9        0.81       -0.05      2.12 o 
  -6  -3   9        0.05       -0.11      2.02 o 
  -5  -3   9        0.72        1.98      2.25 o 
  -4  -3   9       27.39       26.69      3.84 o 
  -3  -3   9        0.01        1.87      2.22 o 
  -2  -3   9        5.54        2.72      2.91 o 
  -1  -3   9      129.79      123.99      5.97 o 
   0  -3   9       11.97        6.18      2.43 o 
   1  -3   9      134.54      122.80      5.86 o 
   2  -3   9      755.34      754.47     12.93 o 
   3  -3   9        5.29        6.56      3.00 o 
   4  -3   9        0.15       -1.67      2.34 o 
   5  -3   9        2.03        0.22      2.99 o 
   6  -3   9        3.41        3.70      3.37 o 
   7  -3   9        0.20        4.39      2.77 o 
  -7  -2   9       10.34        9.99      2.94 o 
  -6  -2   9        5.38        6.35      2.64 o 
  -5  -2   9        1.81        3.96      3.10 o 
  -4  -2   9        2.09        1.55      2.49 o 
  -3  -2   9        1.22       -1.23      2.10 o 
  -2  -2   9        3.89        2.22      2.23 o 
  -1  -2   9       48.01       47.73      5.44 o 
   0  -2   9       26.93       27.78      3.86 o 
   1  -2   9     1407.79     1452.54     19.08 o 
   2  -2   9       26.10       33.31      3.80 o 
   3  -2   9       13.32        8.75      3.13 o 
   4  -2   9       14.70       12.94      3.19 o 
   5  -2   9        2.07       -0.37      2.09 o 
   6  -2   9        0.47        7.11      2.38 o 
   7  -2   9        5.93        7.80      2.54 o 
  -7  -1   9        1.38        1.62      2.38 o 
  -6  -1   9        1.11        3.20      2.36 o 
  -5  -1   9        1.82        2.13      2.11 o 
  -4  -1   9        1.23        2.41      2.14 o 
  -3  -1   9       11.45       15.96      4.05 o 
  -2  -1   9        3.49        4.77      2.42 o 
  -1  -1   9       25.83       22.51      3.52 o 
   0  -1   9       42.99       42.08      4.32 o 
   1  -1   9       23.05       23.22      3.64 o 
   2  -1   9       22.53       35.14      6.08 o 
   3  -1   9       21.94       24.74      3.89 o 
   4  -1   9       23.84       24.39      3.80 o 
   5  -1   9        0.20        1.88      3.97 o 
   6  -1   9        0.48       -1.33      2.95 o 
  -7   0   9        9.06       12.56      3.58 o 
  -6   0   9       20.26       20.80      4.72 o 
  -5   0   9        1.78        2.81      2.17 o 
  -4   0   9        0.13        1.21      2.20 o 
  -3   0   9       29.67       29.41      5.33 o 
  -2   0   9        0.04        0.33      2.90 o 
  -1   0   9        1.22        1.26      2.13 o 
   0   0   9        0.03        0.47      1.90 o 
   1   0   9      294.19      277.14      8.69 o 
   2   0   9       84.38       86.85      8.07 o 
   3   0   9        4.92        2.99      2.65 o 
   4   0   9        7.67        9.62      3.14 o 
   5   0   9        0.15        4.28      2.19 o 
  -7   1   9        0.13        3.68      2.62 o 
  -6   1   9        0.04        1.21      2.22 o 
  -5   1   9        1.83        1.91      2.25 o 
  -4   1   9        0.62        4.33      2.40 o 
  -3   1   9       14.70       14.69      3.37 o 
  -2   1   9        0.02        3.75      2.45 o 
  -1   1   9      109.88      107.91      6.17 o 
   0   1   9        0.46       -0.38      2.31 o 
   1   1   9        1.22        1.38      2.40 o 
   2   1   9        1.01        2.27      2.89 o 
   3   1   9        2.01        2.59      2.52 o 
   4   1   9        0.78        1.11      3.55 o 
   5   1   9        0.05       -0.31      2.19 o 
  -7   2   9        0.06       -0.57      2.42 o 
  -6   2   9        3.24        6.52      2.68 o 
  -5   2   9        2.80        3.86      2.89 o 
  -4   2   9        1.05       -1.24      2.21 o 
  -3   2   9       23.18       25.20      3.87 o 
  -2   2   9       21.73       19.12      4.21 o 
  -1   2   9      207.83      205.76      8.02 o 
   0   2   9        5.84        8.40      2.73 o 
   1   2   9       17.42       16.17      4.22 o 
   2   2   9       13.20       20.08      4.74 o 
   3   2   9        0.56       -1.79      2.34 o 
   4   2   9        0.55        0.76      3.33 o 
  -6   3   9        0.81        2.16      2.79 o 
  -5   3   9        2.08        4.92      3.01 o 
  -4   3   9        1.87        0.99      3.09 o 
  -3   3   9        0.00        0.62      5.52 o 
  -2   3   9        6.76        7.94      2.75 o 
  -1   3   9        0.78        2.60      2.46 o 
   0   3   9        0.44        0.74      2.44 o 
   1   3   9       33.70       29.50      6.19 o 
   2   3   9        0.06        2.21      2.87 o 
   3   3   9        5.61       11.37      3.09 o 
  -5   4   9        0.17       -2.45      2.82 o 
  -4   4   9        0.04       -0.30      7.24 o 
  -3   4   9       10.77       13.75      4.49 o 
  -2   4   9       14.63       15.39      8.19 o 
  -1   4   9        0.12       -2.30      2.29 o 
   0   4   9        0.03        2.80      5.76 o 
   1   4   9        6.08       10.59      3.42 o 
  -4   5   9        0.62       -1.79      2.77 o 
  -3   5   9       27.73       33.20      5.91 o 
  -2   5   9        0.07        2.79      3.23 o 
  -1   5   9        1.37       -1.42      4.06 o 
  -1 -11  10       19.53       15.15      6.88 o 
   0 -11  10        1.08        0.96      2.66 o 
   1 -11  10        1.71       -0.23      5.71 o 
   2 -11  10        5.45        5.20      3.36 o 
   3 -11  10        0.28        0.00      6.97 o 
   4 -11  10        2.02        1.45      4.54 o 
  -2 -10  10        0.00       -0.64      2.28 o 
  -1 -10  10        1.74        3.36      3.17 o 
   0 -10  10       20.60       22.52      4.72 o 
   1 -10  10       20.40       18.63      4.55 o 
   2 -10  10        8.85        6.42      5.74 o 
   3 -10  10        0.97        4.41      3.54 o 
   4 -10  10        1.66        0.78      2.71 o 
   5 -10  10        1.59        4.11      4.75 o 
  -3  -9  10       13.25       15.31      3.93 o 
  -2  -9  10       51.02       64.54      7.09 o 
  -1  -9  10       24.31       26.73      4.96 o 
   0  -9  10       39.99       37.18      5.47 o 
   1  -9  10       28.53       26.44      4.02 o 
   2  -9  10        9.55       10.01      3.18 o 
   3  -9  10        0.24       -1.12      2.47 o 
   4  -9  10        0.92       -2.85      4.43 o 
   5  -9  10        1.32        2.55      4.16 o 
   6  -9  10       26.45       23.48      6.01 o 
  -4  -8  10        0.37        0.25      2.15 o 
  -3  -8  10        2.98       -0.35      2.75 o 
  -2  -8  10        4.78       -0.30      4.98 o 
  -1  -8  10        6.33        5.27      2.67 o 
   0  -8  10       14.91       17.65      4.38 o 
   1  -8  10       22.44       23.22      3.82 o 
   2  -8  10       36.42       39.01      4.69 o 
   3  -8  10       11.62       10.39      3.26 o 
   4  -8  10        1.26       -5.37      3.58 o 
   5  -8  10        2.73       -4.17      4.08 o 
   6  -8  10        3.76        6.97      4.26 o 
  -5  -7  10        5.60        3.90      6.58 o 
  -4  -7  10        0.50       -3.16      2.11 o 
  -3  -7  10        3.63        3.60      2.99 o 
  -2  -7  10        4.44        6.57      3.37 o 
  -1  -7  10        0.04       -0.36      2.18 o 
   0  -7  10        8.19       10.40      3.04 o 
   1  -7  10        1.52        0.11      2.35 o 
   2  -7  10       82.48       71.59      5.56 o 
   3  -7  10        1.75        4.48      2.87 o 
   4  -7  10        7.49        8.34      4.42 o 
   5  -7  10        2.18        3.66      3.92 o 
   6  -7  10        2.13        3.97      3.44 o 
  -6  -6  10        0.07        1.70      4.62 o 
  -5  -6  10        3.79        4.31      5.73 o 
  -4  -6  10       21.51       27.77      4.22 o 
  -3  -6  10        9.67        8.78      2.91 o 
  -2  -6  10       56.59       59.58      5.41 o 
  -1  -6  10       17.17       22.00      3.70 o 
   0  -6  10        0.24       -2.73      1.82 o 
   1  -6  10       22.43       25.59      3.88 o 
   2  -6  10        8.33        8.18      2.84 o 
   3  -6  10       49.22       45.19      6.71 o 
   4  -6  10       33.75       22.18      5.73 o 
   5  -6  10        2.58        4.82      3.79 o 
   6  -6  10        0.42       -2.59      7.33 o 
  -6  -5  10        0.16       -0.29      2.07 o 
  -5  -5  10        0.71        0.85      2.34 o 
  -4  -5  10        1.69        2.90      2.34 o 
  -3  -5  10       80.87       94.46      7.39 o 
  -2  -5  10      189.32      188.62      8.29 o 
  -1  -5  10      131.82      134.46      6.68 o 
   0  -5  10       33.20       37.08      4.50 o 
   1  -5  10      123.60      122.27      6.48 o 
   2  -5  10       22.35       23.55      3.63 o 
   3  -5  10       19.39       21.41      6.68 o 
   4  -5  10        1.63        8.10      4.44 o 
   5  -5  10        3.30       -0.76      3.63 o 
   6  -5  10        0.52        0.89     12.64 o 
  -6  -4  10       11.06       14.04      3.63 o 
  -5  -4  10        5.81        3.01      2.51 o 
  -4  -4  10        2.92        0.57      2.26 o 
  -3  -4  10       56.73       54.04      5.28 o 
  -2  -4  10        0.42        1.64      2.32 o 
  -1  -4  10        0.24        0.07      2.33 o 
   0  -4  10      400.74      382.52     10.38 o 
   1  -4  10        3.97        1.47      2.62 o 
   2  -4  10        4.39        2.72      3.22 o 
   3  -4  10        4.30        4.26      3.64 o 
   4  -4  10       18.28       23.28      5.25 o 
   5  -4  10        0.98        6.34      3.71 o 
   6  -4  10        2.21        4.79      2.96 o 
  -7  -3  10        0.17        3.66      4.79 o 
  -6  -3  10        0.16       -1.88      2.22 o 
  -5  -3  10        0.03        1.22      2.35 o 
  -4  -3  10       14.10       11.18      3.38 o 
  -3  -3  10        3.99        5.07      2.72 o 
  -2  -3  10        5.85        4.27      2.84 o 
  -1  -3  10      348.44      349.45     11.70 o 
   0  -3  10       35.19       33.76      4.32 o 
   1  -3  10       11.60        8.30      4.51 o 
   2  -3  10        8.51        3.33      4.02 o 
   3  -3  10        0.07       -1.85      4.96 o 
   4  -3  10        1.94        3.47      3.60 o 
   5  -3  10       56.08       58.69      9.73 o 
   6  -3  10        0.09        2.91      3.00 o 
  -7  -2  10        2.97        0.86      2.32 o 
  -6  -2  10        3.08        6.05      2.64 o 
  -5  -2  10        1.40        5.98      3.02 o 
  -4  -2  10        4.13        4.59      2.64 o 
  -3  -2  10        2.55        4.51      2.47 o 
  -2  -2  10       13.81       20.57      3.80 o 
  -1  -2  10      129.14      137.09      6.94 o 
   0  -2  10       23.83       26.33      3.80 o 
   1  -2  10       43.67       37.60      4.19 o 
   2  -2  10       21.92       17.52      5.29 o 
   3  -2  10        5.28       12.20      4.21 o 
   4  -2  10       24.57       31.54      5.88 o 
   5  -2  10        1.59        4.06      2.47 o 
   6  -2  10       10.85       17.68      5.11 o 
  -7  -1  10        3.85        3.27      2.63 o 
  -6  -1  10        0.27        1.32      2.13 o 
  -5  -1  10       14.22       16.82      6.12 o 
  -4  -1  10       15.34       17.25      3.45 o 
  -3  -1  10        0.95        2.57      2.36 o 
  -2  -1  10       41.89       49.00      5.10 o 
  -1  -1  10       55.15       56.81      5.29 o 
   0  -1  10      102.56       99.56      6.23 o 
   1  -1  10       69.25       72.74      5.53 o 
   2  -1  10       13.79       11.94      5.07 o 
   3  -1  10        5.50        7.85      3.77 o 
   4  -1  10       23.86       26.40      5.13 o 
   5  -1  10       43.93       52.92     13.24 o 
  -6   0  10        0.12        1.77      4.53 o 
  -5   0  10       10.68        5.72      4.20 o 
  -4   0  10        5.48        5.20      2.54 o 
  -3   0  10       28.34       32.84      6.29 o 
  -2   0  10       65.54       68.05      7.40 o 
  -1   0  10        7.81        8.79      2.85 o 
   0   0  10        5.48        4.23      2.38 o 
   1   0  10        0.08       -2.21      2.85 o 
   2   0  10        8.85       13.27      4.30 o 
   3   0  10        0.08        1.72      2.85 o 
   4   0  10        4.93       14.78      4.21 o 
  -6   1  10        0.63        4.55      2.44 o 
  -5   1  10        8.71        4.52      2.51 o 
  -4   1  10       15.10       15.89      3.53 o 
  -3   1  10       56.06       55.33      5.49 o 
  -2   1  10        0.18        0.28      2.23 o 
  -1   1  10       18.99       12.28      3.06 o 
   0   1  10        4.18        3.91      2.56 o 
   1   1  10        0.98        0.89      3.61 o 
   2   1  10        1.64        5.50      3.59 o 
   3   1  10        3.72        5.67      4.47 o 
  -6   2  10        1.14       -2.91      2.06 o 
  -5   2  10        0.31        1.25      2.25 o 
  -4   2  10        3.07        0.47      2.42 o 
  -3   2  10        2.38        5.16      2.77 o 
  -2   2  10        7.53        5.17      2.76 o 
  -1   2  10        9.92       10.18      2.89 o 
   0   2  10       10.40        7.75      4.14 o 
   1   2  10        0.15       -1.07      2.81 o 
   2   2  10        1.20        3.71      3.66 o 
  -5   3  10        3.53        2.25      4.70 o 
  -4   3  10        0.78       -0.36      5.24 o 
  -3   3  10        9.63        4.09      3.22 o 
  -2   3  10        5.74        5.15      2.44 o 
  -1   3  10        1.81        9.21      2.80 o 
   0   3  10        0.26        2.74      2.75 o 
   1   3  10       24.26       25.15      4.74 o 
  -1 -10  11        7.54       10.98      3.74 o 
   0 -10  11       13.47       16.64      4.16 o 
   1 -10  11        0.82       -2.00      2.58 o 
   2 -10  11        7.65        8.34      3.42 o 
   3 -10  11        0.12       -0.05      2.95 o 
   4 -10  11       33.78       41.96      7.03 o 
  -3  -9  11        0.46        1.92      2.36 o 
  -2  -9  11       23.90       15.93      5.51 o 
  -1  -9  11        1.13        0.96      4.58 o 
   0  -9  11       10.64        6.78      3.45 o 
   1  -9  11        0.50        1.95      2.60 o 
   2  -9  11        1.66        2.73      3.11 o 
   3  -9  11        7.48       14.10      3.69 o 
   4  -9  11        0.19       -5.54      4.89 o 
   5  -9  11        2.24        5.02      4.42 o 
  -3  -8  11       31.99       31.04      5.23 o 
  -2  -8  11        1.60        1.81      2.67 o 
  -1  -8  11        2.46        3.84      2.64 o 
   0  -8  11      109.75      117.21      6.82 o 
   1  -8  11        1.43        4.41      2.80 o 
   2  -8  11        9.11       11.39      3.33 o 
   3  -8  11        0.81        1.57      4.27 o 
   4  -8  11        3.22        3.42      4.29 o 
   5  -8  11       13.64       25.87      5.68 o 
  -4  -7  11        4.27        5.41      2.99 o 
  -3  -7  11       25.84       27.05      5.10 o 
  -2  -7  11       12.24       15.52      3.53 o 
  -1  -7  11        9.10       11.07      3.20 o 
   0  -7  11        0.56       -2.15      2.22 o 
   1  -7  11        6.19        3.46      3.08 o 
   2  -7  11       27.35       19.46      3.76 o 
   3  -7  11        0.14       -0.99      3.52 o 
   4  -7  11        0.40        1.43      3.84 o 
   5  -7  11        0.03        6.78      6.93 o 
  -5  -6  11       15.63       17.53      4.32 o 
  -4  -6  11       50.42       65.05      6.07 o 
  -3  -6  11       28.48       28.54      4.85 o 
  -2  -6  11        1.45        0.10      4.42 o 
  -1  -6  11      108.53      105.51      6.85 o 
   0  -6  11       14.42       12.97      3.44 o 
   1  -6  11       44.13       42.95      7.19 o 
   2  -6  11        6.68        7.08      2.67 o 
   3  -6  11       12.54       18.39      5.23 o 
   4  -6  11        0.33        5.33      3.64 o 
   5  -6  11        1.12        8.84      3.94 o 
  -5  -5  11        3.34        4.23      2.54 o 
  -4  -5  11       12.42       13.96      3.95 o 
  -3  -5  11        2.23        1.95      2.55 o 
  -2  -5  11       36.55       36.35      4.79 o 
  -1  -5  11       25.21       23.95      4.02 o 
   0  -5  11       33.15       28.44      4.38 o 
   1  -5  11       13.65       12.12      4.41 o 
   2  -5  11       53.17       51.88      7.26 o 
   3  -5  11        0.08        0.95      3.53 o 
   4  -5  11       19.71       23.94     11.24 o 
   5  -5  11        0.00        5.90      3.14 o 
  -5  -4  11        1.25        1.02      2.43 o 
  -4  -4  11        1.06        3.96      2.71 o 
  -3  -4  11       66.12       65.36      5.84 o 
  -2  -4  11       15.55       16.66      3.56 o 
  -1  -4  11        0.15       -1.15      2.38 o 
   0  -4  11       33.35       30.37      4.37 o 
   1  -4  11        0.02        1.99      2.54 o 
   2  -4  11        6.95       13.49      7.92 o 
   3  -4  11       14.63       16.76      5.02 o 
   4  -4  11        0.08        4.80      2.92 o 
   5  -4  11        1.61        2.57      3.21 o 
  -6  -3  11        6.00        7.88      2.99 o 
  -5  -3  11        0.72        2.75      1.95 o 
  -4  -3  11        9.27       12.88      4.52 o 
  -3  -3  11       93.77       87.32      6.62 o 
  -2  -3  11        1.32        5.25      2.87 o 
  -1  -3  11       39.96       46.13     13.80 o 
   0  -3  11       21.15       22.92      3.87 o 
   1  -3  11        8.25       10.80      2.81 o 
   2  -3  11        3.02        3.13      5.38 o 
   3  -3  11        0.11        3.91      3.60 o 
   4  -3  11        0.26       -0.70      6.65 o 
   5  -3  11        3.14        7.83      2.81 o 
  -6  -2  11        7.98       10.88      2.84 o 
  -5  -2  11        0.37       -2.62      1.75 o 
  -4  -2  11       43.86       47.46      6.33 o 
  -3  -2  11       12.39       10.55      3.23 o 
  -2  -2  11       53.07       52.54      5.34 o 
  -1  -2  11       93.25      101.03      6.81 o 
   0  -2  11        0.06        4.36      2.72 o 
   1  -2  11        4.71        7.03      3.80 o 
   2  -2  11       57.22       61.15      7.74 o 
   3  -2  11       47.80       47.59      7.02 o 
   4  -2  11        0.72       14.05      5.14 o 
  -5  -1  11        7.18        8.00      2.76 o 
  -4  -1  11       35.88       34.17      4.56 o 
  -3  -1  11       35.67       36.92      4.87 o 
  -2  -1  11       72.84       73.74      6.33 o 
  -1  -1  11       23.72       25.34      4.00 o 
   0  -1  11        5.14        5.59      2.47 o 
   1  -1  11       17.38       22.60      8.79 o 
   2  -1  11        0.41        2.34      2.89 o 
   3  -1  11       32.99       45.94      6.80 o 
   4  -1  11       17.88       31.44      5.44 o 
  -5   0  11        7.63        8.03      3.02 o 
  -4   0  11        1.47        5.96      2.60 o 
  -3   0  11        3.20        4.59      3.74 o 
  -2   0  11        6.35       15.98      3.43 o 
  -1   0  11       20.86       16.81      3.49 o 
   0   0  11       20.24       26.29      4.00 o 
   1   0  11        1.42        8.90      5.40 o 
   2   0  11       15.18       22.39      4.65 o 
   3   0  11       23.71       25.10      4.96 o 
  -5   1  11        1.26        0.51      2.40 o 
  -4   1  11        0.03        3.62      2.68 o 
  -3   1  11        0.45        7.39      2.71 o 
  -2   1  11        0.19        0.38      2.01 o 
  -1   1  11        2.29       -1.22      2.33 o 
   0   1  11        0.78        5.15      3.24 o 
   1   1  11        1.16        7.15      2.74 o 
   2   1  11        0.15        1.19      2.58 o 
  -3   2  11        2.06        4.33      3.45 o 
  -2   2  11        0.09        2.98      4.15 o 
  -1   2  11       41.00       48.07      5.23 o 
   0   2  11        5.53        8.40      3.15 o 
  -1  -9  12        0.25       -3.24      2.16 o 
   0  -9  12        0.06       -0.47      2.62 o 
   1  -9  12        0.48       -0.51      2.44 o 
   2  -9  12       11.15       10.49      3.27 o 
   3  -9  12        0.81       -2.26      8.81 o 
  -2  -8  12        0.08        1.66      2.50 o 
  -1  -8  12        4.49        2.70      2.39 o 
   0  -8  12       12.31       17.25      3.51 o 
   1  -8  12        4.01        3.52      2.56 o 
   2  -8  12        6.42        5.14      3.08 o 
   3  -8  12        0.09        4.70      4.05 o 
   4  -8  12        0.02        1.24      3.79 o 
  -3  -7  12       30.37       30.01      5.36 o 
  -2  -7  12       31.47       31.26      4.58 o 
  -1  -7  12       27.40       32.36      4.64 o 
   0  -7  12        0.51        0.27      3.15 o 
   1  -7  12        4.25        5.93      2.85 o 
   2  -7  12        6.72        9.82      5.51 o 
   3  -7  12        8.19       14.07      4.75 o 
   4  -7  12        8.18       16.87      4.87 o 
  -4  -6  12        4.20        0.50      2.39 o 
  -3  -6  12        3.62       -1.07      2.60 o 
  -2  -6  12       27.54       27.25      5.19 o 
  -1  -6  12        4.81        7.17      2.83 o 
   0  -6  12       46.00       38.45      4.96 o 
   1  -6  12        6.28        2.98      2.62 o 
   2  -6  12        5.37        5.09      4.37 o 
   3  -6  12        0.02       10.55      3.81 o 
   4  -6  12       27.67       43.01      6.73 o 
  -4  -5  12       13.46        8.09      3.02 o 
  -3  -5  12        0.02       -0.35      2.40 o 
  -2  -5  12       23.48       30.47      4.58 o 
  -1  -5  12        2.82        1.41      2.67 o 
   0  -5  12        1.32        2.06      3.43 o 
   1  -5  12        9.83       17.60     10.47 o 
   2  -5  12        0.10        9.91      3.94 o 
   3  -5  12        4.04       10.34      3.76 o 
   4  -5  12       13.62       30.85      5.49 o 
  -4  -4  12        0.04       -0.70      2.50 o 
  -3  -4  12       16.77       22.17      5.06 o 
  -2  -4  12       27.69       23.44      4.25 o 
  -1  -4  12       48.11       56.35      5.80 o 
   0  -4  12        0.67        6.32      2.77 o 
   1  -4  12        8.79       13.87      4.60 o 
   2  -4  12        0.40        1.99      5.15 o 
   3  -4  12        3.45       14.74      3.78 o 
   4  -4  12        9.11       23.88      9.51 o 
  -4  -3  12        1.80        5.92      3.61 o 
  -3  -3  12        3.26        6.42      2.41 o 
  -2  -3  12       14.44       15.54      3.38 o 
  -1  -3  12        8.33       10.19      2.98 o 
   0  -3  12        8.05        9.74      2.81 o 
   1  -3  12       25.39       27.51      5.27 o 
   2  -3  12        0.14        1.47      5.43 o 
   3  -3  12        1.10        7.62      4.78 o 
  -4  -2  12       21.83       24.81      3.98 o 
  -3  -2  12        7.16        4.74      3.36 o 
  -2  -2  12        3.83        3.05      2.55 o 
  -1  -2  12        0.52        1.84      2.07 o 
   0  -2  12        0.57       -0.35      2.25 o 
   1  -2  12       43.32       49.93     19.02 o 
   2  -2  12       12.95       27.63      5.27 o 
   3  -2  12        0.13        7.27      7.07 o 
  -4  -1  12        1.37       -0.57      3.65 o 
  -3  -1  12       10.20        8.44      2.77 o 
  -2  -1  12       16.16       16.78      3.41 o 
  -1  -1  12        0.05        2.60      2.30 o 
   0  -1  12       23.26       30.49      8.79 o 
   1  -1  12       43.99       59.18      7.35 o 
   2  -1  12        8.45       10.60      3.41 o 
  -3   0  12        2.07        5.66      2.61 o 
  -2   0  12        0.03       -1.16      2.06 o 
  -1   0  12        5.69        7.87      2.78 o 
   0   0  12       10.85       13.91      3.60 o 
   0  -7  13        8.86        7.01      3.07 o 
   1  -7  13        0.25        7.46      7.89 o 
  -1  -6  13        0.14       -1.60      2.09 o 
   0  -6  13        8.22       12.53      3.25 o 
   1  -6  13        0.32        2.06      3.58 o 
   2  -6  13        4.15       10.11      3.78 o 
  -2  -5  13        0.91        1.10      4.95 o 
  -1  -5  13        1.62        3.20      2.76 o 
   0  -5  13        0.28        1.75      2.48 o 
   1  -5  13        5.96       18.04      4.33 o 
   2  -5  13        0.61       -0.78      2.92 o 
  -2  -4  13        0.83        3.04      2.27 o 
  -1  -4  13        0.65        5.22      3.14 o 
   0  -4  13        2.33        9.90      2.91 o 
   1  -4  13        2.37        5.00      6.13 o 
  -1  -3  13        7.14        5.55      2.53 o 
   0  -3  13       31.89       37.14      6.47 o 
                                                 
